# Supplementary material for: Conceptualising the impact of telehealth on rural workforce sustainability using system dynamics and the Gartner Hype Cycle
Source: Npj Health Syst. 2025 Oct 29;2:38. doi: 10.1038/s44401-025-00044-1 (PMC13354209; doi:10.1038/s44401-025-00044-1)
Supplement: Supplementary file 2 — Supplementary information [file 44401_2025_44_MOESM2_ESM.xlsx]

## Sheet: MultivariateTestingLHS75Seed123
Time	0	1	2	3	4	5	6	7	8	9	10	11	12	13	14	15	16	17	18	19	20	21	22	23	24	25	26	27	28	29	30	31	32	33	34	35	36	37	38	39	40	41	42	43	44	45	46	47	48
S1 Initial on-site capacity fraction""	0.565318
S1 Limitations relative to benefits	0.752764
S1 Target total capacity	44.3294
S1 On-site staff""	9.21	9.21042	9.27468	9.31104	9.41223	9.56422	9.65171	9.58389	9.34838	8.96274	8.45796	7.87289	7.24412	6.60154	5.9677	5.35865	4.7864	4.25854	3.77823	3.3499	2.98609	2.69727	2.48731	2.35333	2.28754	2.27835	2.31225	2.37712	2.46337	2.56392	2.67377	2.78946	2.90828	3.02747	3.14459	3.25757	3.36473	3.46483	3.55696	3.6406	3.71548	3.78161	3.83918	3.88855	3.93014	3.96446	3.99205	4.01347	4.02927
S2 Initial on-site capacity fraction""	0.870685
S2 Limitations relative to benefits	0.945449
S2 Target total capacity	37.8332
S2 On-site staff""	9.21	9.21042	9.4644	9.76087	10.1079	10.5502	11.0433	11.3759	11.469	11.317	10.9788	10.5007	9.92481	9.28587	8.6086	7.91301	7.2153	6.54233	5.94229	5.45941	5.11854	4.93491	4.9048	5.01658	5.25773	5.63031	6.15044	6.83188	7.67989	8.71678	9.9097	11.1795	12.4257	13.5529	14.4947	15.2178	15.7188	16.0163	16.1439	16.144	16.0618	15.9554	15.8762	15.8601	15.9223	16.0592	16.2572	16.4975	16.7617
S3 Initial on-site capacity fraction""	0.329873
S3 Limitations relative to benefits	0.405092
S3 Target total capacity	42.9418
S3 On-site staff""	9.21	9.21042	9.0124	8.68915	8.40798	8.13101	7.79302	7.37274	6.88399	6.35166	5.80047	5.25117	4.72017	4.21987	3.7574	3.33688	2.96033	2.62799	2.33852	2.08942	1.87737	1.69818	1.54784	1.42262	1.319	1.23377	1.16404	1.10727	1.06123	1.02405	0.994113	0.970084	0.950849	0.935488	0.923249	0.913516	0.905791	0.899668	0.894823	0.890994	0.887972	0.88559	0.883713	0.882235	0.881074	0.880161	0.879444	0.878881	0.87844
S4 Initial on-site capacity fraction""	0.839559
S4 Limitations relative to benefits	0.420221
S4 Target total capacity	39.4013
S4 On-site staff""	9.21	9.21042	9.46774	9.7688	10.1365	10.6178	11.1468	11.507	11.6133	11.4632	11.1177	10.6245	10.0298	9.37018	8.67164	7.95557	7.23905	6.53675	5.86662	5.23896	4.65932	4.13097	3.65473	3.22913	2.8525	2.52337	2.2405	2.00165	1.80341	1.64129	1.51029	1.40561	1.32279	1.25777	1.20743	1.16913	1.14059	1.11983	1.10511	1.09501	1.08829	1.084	1.08136	1.07977	1.07879	1.07809	1.07746	1.07675	1.07586
S5 Initial on-site capacity fraction""	0.750789
S5 Limitations relative to benefits	0.581475
S5 Target total capacity	7.32445
S5 On-site staff""	9.21	9.21042	8.93932	8.50286	8.01761	7.53229	7.06293	6.61584	6.19499	5.80486	5.44943	5.1245	4.82014	4.53318	4.26179	4.00425	3.75929	3.52408	3.29747	3.07934	2.86914	2.66647	2.47116	2.28318	2.10258	1.92926	1.76284	1.6033	1.4508	1.30562	1.16827	1.04082	0.924139	0.818566	0.72402	0.639998	0.565881	0.501045	0.444821	0.396484	0.355268	0.320386	0.290994	0.266336	0.245741	0.228611	0.214414	0.202681	0.193008
S6 Initial on-site capacity fraction""	0.278199
S6 Limitations relative to benefits	0.286887
S6 Target total capacity	19.123
S6 On-site staff""	9.21	9.21042	8.93932	8.50286	8.08697	7.6554	7.2097	6.75769	6.30484	5.8557	5.41415	4.98313	4.56388	4.15801	3.76728	3.39339	3.03874	2.7086	2.40526	2.12973	1.88197	1.66092	1.46528	1.29375	1.14482	1.0168	0.90778	0.815759	0.738503	0.674049	0.620609	0.576562	0.54045	0.510987	0.487051	0.467681	0.45206	0.4395	0.42943	0.421378	0.414953	0.409837	0.405771	0.402545	0.39999	0.39797	0.396373	0.395113	0.39412
S7 Initial on-site capacity fraction""	0.549023
S7 Limitations relative to benefits	0.320604
S7 Target total capacity	38.9579
S7 On-site staff""	9.21	9.21042	9.1863	9.10147	9.0738	9.08821	9.05467	8.90011	8.61356	8.2095	7.71362	7.15761	6.57139	5.97947	5.40007	4.84608	4.32675	3.84823	3.41313	3.02229	2.67552	2.3716	2.10832	1.88272	1.69133	1.53002	1.39499	1.28271	1.18993	1.11372	1.05143	1.00075	0.959686	0.926537	0.899862	0.878459	0.861332	0.847659	0.836767	0.828107	0.821234	0.815788	0.811479	0.808075	0.805388	0.803269	0.8016	0.800287	0.799255
S8 Initial on-site capacity fraction""	0.261902
S8 Limitations relative to benefits	0.200421
S8 Target total capacity	28.0006
S8 On-site staff""	9.21	9.21042	8.93932	8.50286	8.08391	7.62576	7.13012	6.61208	6.08375	5.55549	5.03583	4.53365	4.05914	3.61787	3.21279	2.84536	2.51533	2.22142	1.96226	1.73609	1.54075	1.37373	1.23225	1.11316	1.01356	0.93079	0.862422	0.806267	0.760376	0.723042	0.69279	0.668366	0.648709	0.632936	0.620312	0.610233	0.602202	0.595816	0.590747	0.58673	0.583552	0.58104	0.579057	0.577493	0.576262	0.575292	0.57453	0.573931	0.57346
S9 Initial on-site capacity fraction""	0.368756
S9 Limitations relative to benefits	0.877595
S9 Target total capacity	34.7236
S9 On-site staff""	9.21	9.21042	8.97964	8.61147	8.28255	7.95246	7.57338	7.13619	6.65186	6.13813	5.61327	5.09297	4.58948	4.1117	3.66669	3.25878	2.88926	2.55866	2.26657	2.01496	1.80948	1.65343	1.54594	1.48047	1.44871	1.44216	1.45286	1.47412	1.50083	1.52931	1.55704	1.58231	1.60406	1.62177	1.63526	1.64462	1.6501	1.65204	1.65087	1.647	1.64087	1.63288	1.62341	1.6128	1.60136	1.58936	1.57702	1.56454	1.55209
S10 Initial on-site capacity fraction""	0.896993
S10 Limitations relative to benefits	0.52201
S10 Target total capacity	31.7335
S10 On-site staff""	9.21	9.21042	9.35664	9.50537	9.67595	9.90061	10.1657	10.3379	10.3382	10.1692	9.85577	9.43678	8.93962	8.38934	7.8072	7.20783	6.60391	6.00601	5.4227	4.86625	4.34536	3.86768	3.4405	3.06782	2.75001	2.48729	2.27761	2.11669	1.99866	1.91687	1.86461	1.83563	1.82437	1.82613	1.83698	1.85377	1.87398	1.89566	1.9173	1.93777	1.9563	1.97235	1.98563	1.99602	2.00357	2.00841	2.01077	2.01091	2.00913
S11 Initial on-site capacity fraction""	0.731019
S11 Limitations relative to benefits	0.609791
S11 Target total capacity	13.6872
S11 On-site staff""	9.21	9.21042	8.93932	8.50286	8.05194	7.63352	7.25053	6.87182	6.50284	6.14382	5.7949	5.455	5.1196	4.78703	4.458	4.13419	3.81747	3.50918	3.21001	2.92099	2.64324	2.37791	2.12935	1.90244	1.70047	1.52553	1.3778	1.25586	1.15702	1.07806	1.0156	0.966367	0.927355	0.895944	0.869993	0.847867	0.828375	0.810687	0.79425	0.778718	0.763886	0.749647	0.735956	0.722801	0.710193	0.698149	0.686686	0.675818	0.665554
S12 Initial on-site capacity fraction""	0.463767
S12 Limitations relative to benefits	0.984345
S12 Target total capacity	35.0276
S12 On-site staff""	9.21	9.21042	9.06246	8.80784	8.59963	8.40901	8.17205	7.85276	7.45386	6.98935	6.48017	5.94851	5.41381	4.89107	4.39121	3.92223	3.48964	3.09595	2.75022	2.46642	2.25386	2.11229	2.03331	2.00471	2.01372	2.04937	2.10282	2.16734	2.23793	2.31089	2.38329	2.45267	2.5172	2.57557	2.62691	2.67075	2.70695	2.73561	2.75703	2.77163	2.77996	2.78257	2.78007	2.77307	2.76213	2.74784	2.7307	2.71121	2.68981
S13 Initial on-site capacity fraction""	0.420211
S13 Limitations relative to benefits	0.636448
S13 Target total capacity	33.6614
S13 On-site staff""	9.21	9.21042	9.01191	8.68798	8.40609	8.13032	7.80957	7.42382	6.97971	6.49153	5.97785	5.45684	4.9435	4.4492	3.98203	3.54827	3.1516	2.79295	2.47257	2.18986	1.94336	1.73086	1.55145	1.40555	1.29243	1.20994	1.15461	1.12223	1.10829	1.1085	1.11897	1.13638	1.15804	1.18168	1.20547	1.22805	1.24853	1.26642	1.28149	1.29372	1.30321	1.31017	1.31483	1.31748	1.31836	1.31775	1.3159	1.31301	1.30932
S14 Initial on-site capacity fraction""	0.53792
S14 Limitations relative to benefits	0.428289
S14 Target total capacity	45.7023
S14 On-site staff""	9.21	9.21042	9.26322	9.28386	9.36835	9.49919	9.55736	9.45735	9.19265	8.78285	8.26228	7.66956	7.03984	6.40136	5.77538	5.1776	4.61915	4.10624	3.6417	3.22672	2.86093	2.5425	2.26852	2.03525	1.83816	1.67279	1.53498	1.42091	1.32704	1.2502	1.18762	1.13686	1.09583	1.0628	1.03627	1.01503	0.99806	0.984536	0.973779	0.965238	0.958468	0.95311	0.948874	0.945531	0.942894	0.940817	0.939182	0.937896	0.936885
S15 Initial on-site capacity fraction""	0.21102
S15 Limitations relative to benefits	0.293496
S15 Target total capacity	42.191
S15 On-site staff""	9.21	9.21042	8.93932	8.50286	8.08391	7.62576	7.12437	6.59012	6.03705	5.48166	4.93945	4.42283	3.94173	3.50139	3.10476	2.75273	2.44452	2.17803	1.95018	1.75716	1.59475	1.45906	1.34647	1.25362	1.17749	1.11536	1.0649	1.02406	0.991139	0.964675	0.943463	0.926504	0.912977	0.902209	0.893655	0.88687	0.881497	0.877248	0.873892	0.871245	0.869158	0.867516	0.866223	0.865207	0.864409	0.863783	0.863291	0.862905	0.862603
S16 Initial on-site capacity fraction""	0.497052
S16 Limitations relative to benefits	0.274047
S16 Target total capacity	14.3525
S16 On-site staff""	9.21	9.21042	8.93932	8.50286	8.08158	7.67592	7.27798	6.88666	6.50284	6.12809	5.75963	5.39595	5.03716	4.68425	4.33879	4.00244	3.67617	3.36044	3.05609	2.76413	2.48558	2.22284	1.97922	1.75607	1.55393	1.37261	1.21113	1.06852	0.943778	0.835728	0.743054	0.664308	0.597921	0.542271	0.495914	0.457536	0.425946	0.400079	0.378998	0.361888	0.348054	0.336906	0.327949	0.320773	0.315037	0.310463	0.306823	0.303931	0.301638
S17 Initial on-site capacity fraction""	0.44964
S17 Limitations relative to benefits	0.160334
S17 Target total capacity	46.0627
S17 On-site staff""	9.21	9.21042	9.16999	9.06282	9.01138	8.9906	8.89245	8.65633	8.28587	7.80895	7.25991	6.67136	6.07073	5.47922	4.91366	4.38529	3.89992	3.461	3.06992	2.72627	2.42814	2.17249	1.95547	1.77248	1.61929	1.49196	1.38678	1.30042	1.22986	1.17249	1.12602	1.08853	1.05837	1.03418	1.01484	0.999395	0.9871	0.977328	0.969575	0.963434	0.958576	0.954738	0.95171	0.949324	0.947444	0.945965	0.944802	0.943889	0.943171
S18 Initial on-site capacity fraction""	0.587462
S18 Limitations relative to benefits	0.57943
S18 Target total capacity	46.9491
S18 On-site staff""	9.21	9.21042	9.33536	9.45492	9.64459	9.89491	10.0765	10.083	9.89702	9.53623	9.03442	8.43514	7.77993	7.10312	6.43071	5.7813	5.16856	4.60147	4.08421	3.61859	3.20493	2.84207	2.53084	2.27477	2.07496	1.92861	1.83032	1.77304	1.7491	1.75101	1.77201	1.80635	1.84933	1.89731	1.94749	1.9976	2.04599	2.0915	2.13341	2.17127	2.2049	2.23428	2.2595	2.28074	2.29827	2.31235	2.32329	2.3314	2.33699
S19 Initial on-site capacity fraction""	0.476161
S19 Limitations relative to benefits	0.560098
S19 Target total capacity	17.6806
S19 On-site staff""	9.21	9.21042	8.93932	8.50286	8.08789	7.67883	7.27217	6.86924	6.46966	6.07217	5.67587	5.28136	4.8909	4.5071	4.13134	3.76565	3.41216	3.07293	2.75172	2.45289	2.17836	1.92904	1.70491	1.50497	1.32811	1.17376	1.04168	0.931067	0.840438	0.767719	0.710362	0.665854	0.63183	0.606158	0.586986	0.572754	0.562187	0.554273	0.548224	0.543446	0.539505	0.53609	0.53299	0.530068	0.527242	0.524468	0.521728	0.519023	0.516361
S20 Initial on-site capacity fraction""	0.317074
S20 Limitations relative to benefits	0.476974
S20 Target total capacity	24.0763
S20 On-site staff""	9.21	9.21042	8.93932	8.50286	8.08391	7.63906	7.17037	6.6893	6.20383	5.71927	5.23963	4.76933	4.31266	3.87528	3.4646	3.08442	2.7367	2.42217	2.14023	1.88962	1.669	1.47675	1.31093	1.16932	1.04948	0.948685	0.86444	0.794475	0.73672	0.689308	0.65058	0.619085	0.593575	0.572985	0.55642	0.54313	0.532496	0.524008	0.517246	0.511869	0.507603	0.504222	0.501547	0.499433	0.497765	0.496449	0.495413	0.494598	0.493957
S21 Initial on-site capacity fraction""	0.785377
S21 Limitations relative to benefits	0.690142
S21 Target total capacity	37.0807
S21 On-site staff""	9.21	9.21042	9.37247	9.54291	9.78355	10.1375	10.5249	10.7577	10.7676	10.5561	10.1787	9.68023	9.10059	8.46932	7.80928	7.13905	6.47339	5.82945	5.22031	4.66074	4.16404	3.74628	3.41662	3.17633	3.02081	2.94199	2.93064	2.97791	3.07583	3.21841	3.40173	3.62248	3.87719	4.16361	4.48896	4.85129	5.24336	5.65611	6.08066	6.50925	6.93694	7.36437	7.78862	8.2049	8.60844	8.99519	9.36209	9.70704	10.0288
S22 Initial on-site capacity fraction""	0.575309
S22 Limitations relative to benefits	0.975664
S22 Target total capacity	6.1781
S22 On-site staff""	9.21	9.21042	8.93932	8.50286	8.03262	7.56988	7.12572	6.70372	6.30609	5.93508	5.58751	5.25996	4.95118	4.65933	4.38319	4.12182	3.87446	3.63998	3.41746	3.20548	3.00202	2.80679	2.61955	2.43973	2.2672	2.10231	1.94549	1.80205	1.67536	1.56546	1.47058	1.38842	1.31659	1.2527	1.19469	1.14089	1.09009	1.04144	0.994364	0.948519	0.903712	0.859863	0.816942	0.774961	0.734309	0.695282	0.658067	0.622776	0.589476
S23 Initial on-site capacity fraction""	0.618628
S23 Limitations relative to benefits	0.398383
S23 Target total capacity	12.4852
S23 On-site staff""	9.21	9.21042	8.93932	8.50286	8.06075	7.63687	7.2298	6.83949	6.4611	6.09543	5.74268	5.4014	5.0679	4.74053	4.41928	4.10502	3.7989	3.50204	3.215	2.93793	2.67133	2.41592	2.17247	1.94279	1.72982	1.53475	1.35805	1.19953	1.05836	0.933674	0.824582	0.73007	0.648987	0.580074	0.521969	0.473254	0.432665	0.399057	0.371389	0.348729	0.330259	0.315267	0.303143	0.293373	0.285522	0.279231	0.274203	0.270193	0.267001
S24 Initial on-site capacity fraction""	0.653019
S24 Limitations relative to benefits	0.682211
S24 Target total capacity	22.4438
S24 On-site staff""	9.21	9.21042	9.02422	8.71717	8.45222	8.2459	8.05859	7.81414	7.50318	7.14885	6.75951	6.34399	5.91192	5.47185	5.03	4.59234	4.16417	3.75004	3.3584	2.99407	2.66269	2.3714	2.12601	1.92835	1.77715	1.66853	1.59701	1.55652	1.54109	1.54529	1.56447	1.59453	1.63176	1.67308	1.71599	1.75851	1.79911	1.83668	1.87047	1.90004	1.92516	1.94584	1.96219	1.97442	1.9828	1.98765	1.98929	1.98806	1.98427
S25 Initial on-site capacity fraction""	0.563028
S25 Limitations relative to benefits	0.343876
S25 Target total capacity	7.5178
S25 On-site staff""	9.21	9.21042	8.93932	8.50286	8.04296	7.59553	7.16826	6.76247	6.37787	6.01249	5.66572	5.33624	5.02303	4.7254	4.44265	4.17365	3.91768	3.67152	3.43476	3.20725	2.98845	2.77781	2.57506	2.38008	2.19285	2.01332	1.841	1.67579	1.5178	1.3673	1.2246	1.09166	0.969485	0.858448	0.75854	0.669372	0.590386	0.521044	0.460754	0.408847	0.36458	0.327165	0.295726	0.26947	0.247678	0.2297	0.214948	0.202902	0.193109
S26 Initial on-site capacity fraction""	0.852041
S26 Limitations relative to benefits	0.867932
S26 Target total capacity	9.27833
S26 On-site staff""	9.21	9.21042	8.93932	8.50286	8.00832	7.50624	7.01772	6.55194	6.11427	5.70979	5.34412	5.01514	4.7144	4.43144	4.1628	3.90433	3.65298	3.40801	3.16918	2.93686	2.71161	2.49405	2.28871	2.10947	1.96305	1.85128	1.77305	1.72592	1.70659	1.71127	1.73641	1.7786	1.83439	1.90125	1.97716	2.05936	2.14501	2.23156	2.31689	2.39936	2.47767	2.55085	2.61821	2.67928	2.73379	2.78164	2.82289	2.8577	2.88636
S27 Initial on-site capacity fraction""	0.233227
S27 Limitations relative to benefits	0.907415
S27 Target total capacity	20.7749
S27 On-site staff""	9.21	9.21042	8.93932	8.50286	8.08391	7.64081	7.17593	6.6999	6.22206	5.74949	5.28633	4.83526	4.39873	3.97896	3.57794	3.19955	2.84862	2.52721	2.23613	1.97509	1.74268	1.53986	1.36726	1.22346	1.10579	1.01079	0.93465	0.873707	0.824666	0.784866	0.752201	0.725004	0.701993	0.682203	0.664919	0.649615	0.635907	0.623511	0.612222	0.601884	0.59238	0.58362	0.575531	0.568054	0.561139	0.554743	0.548827	0.543356	0.538298
S28 Initial on-site capacity fraction""	0.406383
S28 Limitations relative to benefits	0.53361
S28 Target total capacity	6.36359
S28 On-site staff""	9.21	9.21042	8.93932	8.50286	8.04928	7.61162	7.19368	6.79466	6.41382	6.04867	5.70107	5.37091	5.0574	4.75991	4.47784	4.2106	3.95751	3.71745	3.48962	3.27206	3.06333	2.86313	2.67123	2.48687	2.30959	2.13914	1.9754	1.81832	1.66771	1.52321	1.38479	1.25255	1.12674	1.00786	0.897539	0.796428	0.704778	0.62251	0.549211	0.48442	0.427675	0.378458	0.336187	0.300221	0.269878	0.244417	0.223187	0.205593	0.191098
S29 Initial on-site capacity fraction""	0.433953
S29 Limitations relative to benefits	0.781702
S29 Target total capacity	23.5244
S29 On-site staff""	9.21	9.21042	8.93932	8.50286	8.09574	7.69786	7.28423	6.85409	6.41359	5.9663	5.51636	5.0667	4.62178	4.1864	3.76829	3.37429	3.00822	2.6722	2.36733	2.09337	1.8531	1.65065	1.48813	1.36482	1.27758	1.22073	1.18775	1.17246	1.1696	1.17491	1.1851	1.19771	1.21095	1.2235	1.23449	1.24339	1.24993	1.25405	1.25582	1.2554	1.25302	1.24894	1.24341	1.23671	1.22908	1.22075	1.21193	1.2028	1.19352
S30 Initial on-site capacity fraction""	0.455889
S30 Limitations relative to benefits	0.48799
S30 Target total capacity	30.254
S30 On-site staff""	9.21	9.21042	9.00342	8.66786	8.37361	8.09524	7.7865	7.41972	6.99645	6.52948	6.03447	5.52742	5.02388	4.53577	4.07152	3.6367	3.23552	2.87034	2.54126	2.24795	1.98949	1.76433	1.57032	1.40485	1.26494	1.14738	1.04926	0.967888	0.900819	0.846027	0.802111	0.767794	0.741768	0.722706	0.709312	0.700383	0.694844	0.691778	0.690424	0.690176	0.690566	0.691244	0.691964	0.692558	0.692924	0.693005	0.692782	0.692261	0.691462
S31 Initial on-site capacity fraction""	0.200128
S31 Limitations relative to benefits	0.334638
S31 Target total capacity	33.0091
S31 On-site staff""	9.21	9.21042	8.93932	8.50286	8.08391	7.62576	7.11801	6.57137	6.00467	5.43528	4.8837	4.36303	3.88033	3.43965	3.04223	2.68719	2.37327	2.09865	1.86097	1.65734	1.48454	1.33896	1.21705	1.11563	1.03177	0.962822	0.906431	0.860519	0.823292	0.793217	0.769001	0.749559	0.733992	0.721557	0.711646	0.703763	0.697503	0.692541	0.688613	0.685509	0.683058	0.681125	0.679602	0.678403	0.67746	0.676719	0.676137	0.67568	0.675321
S32 Initial on-site capacity fraction""	0.684531
S32 Limitations relative to benefits	0.702127
S32 Target total capacity	31.3345
S32 On-site staff""	9.21	9.21042	9.18776	9.10493	9.08352	9.14134	9.20748	9.16966	8.98855	8.67064	8.25474	7.77113	7.24379	6.69058	6.12666	5.56452	5.01821	4.49947	4.01506	3.57192	3.17932	2.84788	2.58358	2.38713	2.25453	2.17876	2.15156	2.16483	2.21056	2.28167	2.37246	2.47819	2.59476	2.71841	2.84574	2.97369	3.0995	3.22089	3.33614	3.44398	3.54364	3.63478	3.71879	3.79627	3.86752	3.93278	3.99229	4.04638	4.09547
S33 Initial on-site capacity fraction""	0.222579
S33 Limitations relative to benefits	0.26466
S33 Target total capacity	28.9791
S33 On-site staff""	9.21	9.21042	8.93932	8.50286	8.08391	7.62576	7.12512	6.59572	6.05315	5.51067	4.97859	4.46828	3.98946	3.54703	3.14366	2.78009	2.45513	2.16735	1.91505	1.69613	1.50809	1.34811	1.21313	1.0999	1.00551	0.927325	0.862936	0.81019	0.767187	0.732275	0.70404	0.681281	0.662993	0.648338	0.636623	0.62728	0.619843	0.613935	0.609249	0.605538	0.602604	0.600286	0.598458	0.597017	0.595882	0.594989	0.594288	0.593736	0.593303
S34 Initial on-site capacity fraction""	0.826357
S34 Limitations relative to benefits	0.375886
S34 Target total capacity	48.0773
S34 On-site staff""	9.21	9.21042	9.62782	10.1483	10.7606	11.5263	12.3317	12.9115	13.1651	13.0893	12.7404	12.1947	11.5145	10.7462	9.92596	9.08275	8.23912	7.42171	6.64746	5.92601	5.26341	4.66254	4.12286	3.6429	3.22057	2.85296	2.53634	2.26636	2.03818	1.84646	1.68641	1.55366	1.44422	1.35447	1.28124	1.22174	1.17359	1.13476	1.10354	1.07851	1.05849	1.04252	1.02981	1.0197	1.01169	1.00534	1.00032	0.996349	0.993219
S35 Initial on-site capacity fraction""	0.600438
S35 Limitations relative to benefits	0.594258
S35 Target total capacity	24.9413
S35 On-site staff""	9.21	9.21042	9.03191	8.7354	8.48791	8.29198	8.10162	7.8502	7.52399	7.14504	6.7266	6.28152	5.82069	5.35268	4.88554	4.42633	3.98392	3.56653	3.17865	2.82275	2.50006	2.21036	1.95516	1.73748	1.55869	1.4178	1.3117	1.23596	1.1855	1.15523	1.14043	1.13697	1.14137	1.15081	1.16309	1.17653	1.18989	1.20232	1.21323	1.2223	1.22937	1.23444	1.23759	1.23898	1.23881	1.23731	1.2347	1.2312	1.22703
S36 Initial on-site capacity fraction""	0.387787
S36 Limitations relative to benefits	0.193684
S36 Target total capacity	17.3537
S36 On-site staff""	9.21	9.21042	8.93932	8.50286	8.09115	7.67928	7.26295	6.84608	6.43133	6.01981	5.6117	5.20876	4.81335	4.42737	4.05185	3.6883	3.33835	3.00364	2.68748	2.39396	2.1248	1.88075	1.66167	1.46643	1.29392	1.14295	1.01213	0.899883	0.80448	0.724033	0.656583	0.600386	0.553855	0.515548	0.484178	0.458608	0.437854	0.421071	0.407546	0.396679	0.387972	0.381012	0.375462	0.371045	0.367535	0.364752	0.362549	0.360806	0.35943
S37 Initial on-site capacity fraction""	0.665432
S37 Limitations relative to benefits	0.960768
S37 Target total capacity	36.7835
S37 On-site staff""	9.21	9.21042	9.26064	9.27774	9.36575	9.53886	9.70024	9.72826	9.58479	9.27187	8.8295	8.30032	7.71456	7.09713	6.46803	5.84997	5.2578	4.70506	4.21579	3.81691	3.52586	3.34673	3.27013	3.28336	3.373	3.53017	3.75154	4.0397	4.40359	4.85978	5.40788	6.03328	6.73069	7.47936	8.25328	9.02568	9.77078	10.4635	11.0873	11.6346	12.1039	12.4979	12.822	13.0833	13.2894	13.448	13.5666	13.6518	13.7098
S38 Initial on-site capacity fraction""	0.874068
S38 Limitations relative to benefits	0.110875
S38 Target total capacity	33.9427
S38 On-site staff""	9.21	9.21042	9.38562	9.57407	9.80001	10.1031	10.4547	10.6721	10.6885	10.4966	10.1546	9.69905	9.16274	8.5739	7.95371	7.31852	6.68195	6.05507	5.44957	4.87777	4.34635	3.85886	3.41699	3.02031	2.6673	2.35627	2.08505	1.851	1.65102	1.48174	1.33933	1.22027	1.12138	1.03973	0.972691	0.917927	0.873388	0.837309	0.808187	0.784756	0.765958	0.750915	0.738906	0.72934	0.721735	0.715698	0.710915	0.707131	0.70414
S39 Initial on-site capacity fraction""	0.511146
S39 Limitations relative to benefits	0.717057
S39 Target total capacity	40.3708
S39 On-site staff""	9.21	9.21042	9.16816	9.05846	9.00435	8.98176	8.89919	8.69549	8.36825	7.93412	7.42055	6.85814	6.27452	5.69166	5.12591	4.58926	4.09024	3.63342	3.22063	2.8525	2.53316	2.27006	2.06734	1.92433	1.83621	1.79552	1.79349	1.81998	1.8658	1.9235	1.98748	2.05367	2.11923	2.18224	2.24142	2.29594	2.34532	2.38932	2.42785	2.46099	2.4889	2.51183	2.53009	2.54402	2.55398	2.56033	2.56342	2.56361	2.56121
S40 Initial on-site capacity fraction""	0.606751
S40 Limitations relative to benefits	0.652617
S40 Target total capacity	49.645
S40 On-site staff""	9.21	9.21042	9.39654	9.59998	9.87886	10.2282	10.5045	10.5858	10.45	10.114	9.61524	9.00161	8.31971	7.60835	6.89701	6.20691	5.55339	4.94682	4.39242	3.89237	3.45014	3.07377	2.77094	2.54403	2.38963	2.30001	2.2651	2.27417	2.31703	2.38478	2.47006	2.56614	2.66778	2.77116	2.8736	2.97317	3.06852	3.15868	3.24297	3.32095	3.39235	3.45706	3.51504	3.56626	3.61087	3.64912	3.68135	3.70795	3.72937
S41 Initial on-site capacity fraction""	0.430679
S41 Limitations relative to benefits	0.824921
S41 Target total capacity	27.271
S41 On-site staff""	9.21	9.21042	8.95413	8.55099	8.18489	7.82998	7.45246	7.03483	6.58573	6.11739	5.63717	5.15321	4.67604	4.21636	3.7813	3.37531	3.00146	2.66149	2.35536	2.08383	1.85301	1.66743	1.52815	1.43269	1.37431	1.34511	1.33762	1.34535	1.36272	1.38539	1.41013	1.4347	1.45757	1.47776	1.49474	1.50823	1.51822	1.52482	1.52826	1.52883	1.52685	1.52268	1.51664	1.50906	1.50025	1.49049	1.48003	1.46908	1.45784
S42 Initial on-site capacity fraction""	0.529654
S42 Limitations relative to benefits	0.237368
S42 Target total capacity	18.3368
S42 On-site staff""	9.21	9.21042	8.93932	8.50286	8.08612	7.69299	7.30253	6.913	6.52439	6.13468	5.74309	5.35017	4.95858	4.57131	4.19043	3.81854	3.4583	3.11219	2.78543	2.48197	2.20356	1.95102	1.72426	1.52215	1.3436	1.18742	1.05219	0.93625	0.837784	0.754785	0.685237	0.627329	0.579412	0.539988	0.50772	0.481432	0.460104	0.442865	0.428978	0.417824	0.408889	0.401749	0.396057	0.391527	0.38793	0.385078	0.38282	0.381034	0.379624
S43 Initial on-site capacity fraction""	0.793854
S43 Limitations relative to benefits	0.898897
S43 Target total capacity	20.3193
S43 On-site staff""	9.21	9.21042	9.05971	8.80132	8.55721	8.36761	8.21991	8.02043	7.74003	7.4105	7.05068	6.66728	6.26379	5.8475	5.42577	5.00431	4.58739	4.17909	3.78685	3.43877	3.15466	2.94396	2.80889	2.74818	2.75632	2.82849	2.96661	3.17323	3.45049	3.79849	4.22574	4.7228	5.26194	5.80655	6.32758	6.80637	7.23216	7.59986	7.90824	8.15931	8.35762	8.50928	8.62101	8.69947	8.75071	8.77975	8.79077	8.78732	8.77239
S44 Initial on-site capacity fraction""	0.357182
S44 Limitations relative to benefits	0.728778
S44 Target total capacity	15.8366
S44 On-site staff""	9.21	9.21042	8.93932	8.50286	8.09016	7.67922	7.26629	6.85405	6.44479	6.0403	5.64129	5.24883	4.86461	4.49042	4.12757	3.77639	3.43769	3.11254	2.80204	2.50805	2.23475	1.98389	1.75739	1.55712	1.38355	1.23608	1.11316	1.01249	0.931275	0.866426	0.814834	0.773692	0.740619	0.713688	0.69139	0.67257	0.656342	0.642034	0.629179	0.617459	0.606663	0.596654	0.587345	0.578677	0.570611	0.563115	0.556165	0.549736	0.543802
S45 Initial on-site capacity fraction""	0.706424
S45 Limitations relative to benefits	0.813518
S45 Target total capacity	40.7409
S45 On-site staff""	9.21	9.21042	9.36424	9.52339	9.76315	10.1086	10.4471	10.6246	10.5874	10.3337	9.90529	9.35865	8.73391	8.06279	7.3705	6.68195	6.01683	5.38761	4.80874	4.30108	3.88602	3.57532	3.37144	3.26956	3.25673	3.31968	3.44894	3.6395	3.88834	4.19429	4.5563	4.98934	5.49419	6.06203	6.67767	7.33174	8.01254	8.70423	9.39107	10.0595	10.6988	11.3008	11.8576	12.3594	12.802	13.1854	13.5123	13.7873	14.0158
S46 Initial on-site capacity fraction""	0.523782
S46 Limitations relative to benefits	0.447848
S46 Target total capacity	29.4523
S46 On-site staff""	9.21	9.21042	9.04276	8.76114	8.52676	8.32547	8.10373	7.81483	7.44946	7.02184	6.553	6.05771	5.54957	5.04294	4.55157	4.08454	3.64755	3.24446	2.87749	2.54681	2.25186	1.99165	1.76464	1.56874	1.4014	1.25981	1.14069	1.04115	0.958506	0.890309	0.834346	0.78865	0.751505	0.721428	0.697161	0.677644	0.661991	0.649519	0.639661	0.631927	0.625887	0.621168	0.617454	0.614484	0.612073	0.6101	0.608479	0.607145	0.60605
S47 Initial on-site capacity fraction""	0.332696
S47 Limitations relative to benefits	0.511021
S47 Target total capacity	11.6385
S47 On-site staff""	9.21	9.21042	8.93932	8.50286	8.08346	7.67726	7.27714	6.88435	6.4991	6.124	5.75886	5.40311	5.05756	4.72288	4.3987	4.08504	3.78213	3.49026	3.20974	2.94011	2.68118	2.43311	2.19632	1.97134	1.76031	1.56544	1.38758	1.22695	1.08324	0.95554	0.84304	0.744873	0.660053	0.587472	0.525932	0.474119	0.430751	0.39468	0.36486	0.340346	0.320296	0.303973	0.290737	0.280043	0.271432	0.264519	0.258983	0.25456	0.251035
S48 Initial on-site capacity fraction""	0.297592
S48 Limitations relative to benefits	0.745086
S48 Target total capacity	45.1583
S48 On-site staff""	9.21	9.21042	8.99491	8.64767	8.341	8.03567	7.67582	7.2443	6.75104	6.21772	5.66802	5.12234	4.59779	4.10592	3.65355	3.24472	2.88106	2.56221	2.28628	2.05024	1.85014	1.68232	1.54729	1.44522	1.3746	1.33202	1.31195	1.30858	1.31666	1.33186	1.35084	1.3711	1.39086	1.40879	1.42406	1.43626	1.44527	1.4512	1.45429	1.45485	1.45324	1.44982	1.44491	1.43884	1.43188	1.42429	1.41628	1.40802	1.39967
S49 Initial on-site capacity fraction""	0.695106
S49 Limitations relative to benefits	0.936511
S49 Target total capacity	25.4729
S49 On-site staff""	9.21	9.21042	9.09764	8.89127	8.73273	8.64489	8.57959	8.43607	8.18209	7.85112	7.46016	7.0252	6.56146	6.08135	5.59428	5.10866	4.63167	4.17207	3.75145	3.39269	3.11088	2.9146	2.80123	2.76371	2.7936	2.88319	3.02829	3.23079	3.50322	3.85073	4.26795	4.75549	5.29866	5.87326	6.45256	7.00961	7.5243	7.98509	8.3868	8.72869	9.01301	9.24391	9.4266	9.56677	9.67015	9.74222	9.7881	9.8124	9.81919
S50 Initial on-site capacity fraction""	0.671205
S50 Limitations relative to benefits	0.79041
S50 Target total capacity	9.83966
S50 On-site staff""	9.21	9.21042	8.93932	8.50286	8.04229	7.59382	7.16539	6.75879	6.37385	6.00901	5.6618	5.33051	5.01392	4.71065	4.4173	4.13257	3.85645	3.5887	3.32943	3.07892	2.83752	2.60537	2.38218	2.17355	1.98835	1.83001	1.69839	1.59122	1.50518	1.43657	1.38165	1.33705	1.29989	1.26774	1.23869	1.21127	1.18463	1.15828	1.1319	1.10532	1.07848	1.0514	1.02417	0.996898	0.969725	0.942792	0.91624	0.890201	0.864796
S51 Initial on-site capacity fraction""	0.885818
S51 Limitations relative to benefits	0.546304
S51 Target total capacity	19.693
S51 On-site staff""	9.21	9.21042	9.09134	8.87632	8.64812	8.44828	8.28354	8.11572	7.88386	7.58776	7.2597	6.90535	6.52775	6.13257	5.72597	5.31456	4.90383	4.49765	4.0998	3.71373	3.34243	2.99341	2.67428	2.38925	2.14065	1.93003	1.75669	1.618	1.5102	1.42886	1.36935	1.32721	1.29835	1.27916	1.26662	1.25825	1.2522	1.24709	1.24202	1.23639	1.22987	1.22232	1.21373	1.2042	1.19383	1.1828	1.17125	1.15937	1.14728
S52 Initial on-site capacity fraction""	0.715702
S52 Limitations relative to benefits	0.144369
S52 Target total capacity	26.4633
S52 On-site staff""	9.21	9.21042	9.12734	8.96168	8.84533	8.80435	8.7896	8.68851	8.46426	8.14698	7.76045	7.32186	6.84871	6.35538	5.85247	5.34934	4.8539	4.3733	3.9181	3.4941	3.10421	2.75	2.43151	2.14748	1.8966	1.67728	1.48753	1.325	1.18711	1.07093	0.973658	0.892728	0.825813	0.7708	0.725804	0.68917	0.659466	0.635468	0.616145	0.600632	0.588211	0.578289	0.57038	0.56409	0.559095	0.555136	0.552002	0.549525	0.547569
S53 Initial on-site capacity fraction""	0.813719
S53 Limitations relative to benefits	0.854133
S53 Target total capacity	10.9715
S53 On-site staff""	9.21	9.21042	8.93932	8.50286	8.02188	7.54335	7.08766	6.65208	6.24141	5.86337	5.51754	5.19197	4.88227	4.58452	4.29378	4.00938	3.7311	3.45953	3.19555	2.94007	2.69304	2.46289	2.26397	2.10322	1.98235	1.90014	1.85416	1.84182	1.85986	1.90508	1.97424	2.06372	2.16991	2.29032	2.42101	2.5576	2.69604	2.83285	2.96524	3.091	3.20845	3.31596	3.41158	3.49444	3.56441	3.62197	3.66793	3.70335	3.72936
S54 Initial on-site capacity fraction""	0.816581
S54 Limitations relative to benefits	0.646777
S54 Target total capacity	42.4707
S54 On-site staff""	9.21	9.21042	9.50629	9.86019	10.2942	10.8601	11.4668	11.8837	12.024	11.8861	11.5277	11.0071	10.3772	9.67693	8.93591	8.17788	7.42146	6.68746	5.9916	5.34715	4.76904	4.27086	3.86375	3.55142	3.33099	3.19463	3.13211	3.13315	3.18839	3.29004	3.43241	3.61159	3.82466	4.0684	4.33938	4.63367	4.95579	5.30831	5.68729	6.08565	6.49576	6.91082	7.32525	7.73472	8.1359	8.53185	8.92326	9.30851	9.68468
S55 Initial on-site capacity fraction""	0.30869
S55 Limitations relative to benefits	0.315388
S55 Target total capacity	5.09201
S55 On-site staff""	9.21	9.21042	8.93932	8.50286	8.04603	7.60338	7.1814	6.77932	6.39711	6.03118	5.68265	5.35224	5.03995	4.74497	4.46617	4.2026	3.95344	3.71791	3.4953	3.28493	3.08585	2.8972	2.71818	2.54659	2.38213	2.22453	2.0734	1.92819	1.7886	1.65447	1.5257	1.40228	1.28388	1.17034	1.0617	0.958075	0.859691	0.767489	0.682398	0.604779	0.534713	0.472045	0.416379	0.367359	0.324599	0.287667	0.256075	0.229297	0.206757
S56 Initial on-site capacity fraction""	0.242964
S56 Limitations relative to benefits	0.150444
S56 Target total capacity	8.86721
S56 On-site staff""	9.21	9.21042	8.93932	8.50286	8.07968	7.67179	7.27446	6.8843	6.50251	6.13269	5.77702	5.43643	5.11088	4.80016	4.50123	4.21387	3.93791	3.67304	3.41836	3.17335	2.93772	2.71137	2.49426	2.28602	2.08626	1.89495	1.71232	1.53871	1.37524	1.22388	1.08544	0.960166	0.847895	0.747985	0.659807	0.582709	0.515956	0.458723	0.410104	0.369125	0.334779	0.306174	0.282496	0.263008	0.247053	0.23405	0.223498	0.214966	0.208092
S57 Initial on-site capacity fraction""	0.85617
S57 Limitations relative to benefits	0.180024
S57 Target total capacity	41.197
S57 On-site staff""	9.21	9.21042	9.52051	9.89392	10.3336	10.8879	11.492	11.9165	12.0692	11.9471	11.6094	11.1101	10.4994	9.81709	9.09141	8.34541	7.59749	6.86305	6.16137	5.50356	4.8956	4.34108	3.84104	3.39394	2.99809	2.65129	2.35067	2.09274	1.87356	1.68872	1.53379	1.40477	1.29799	1.21013	1.13822	1.07964	1.03211	0.993694	0.962748	0.937893	0.917986	0.902079	0.889397	0.879307	0.871294	0.86494	0.85991	0.855933	0.852793
S58 Initial on-site capacity fraction""	0.776483
S58 Limitations relative to benefits	0.49909
S58 Target total capacity	27.019
S58 On-site staff""	9.21	9.21042	9.17645	9.07812	9.02253	9.04318	9.1031	9.07199	8.90063	8.61269	8.24632	7.81625	7.342	6.84068	6.3248	5.80454	5.28865	4.78434	4.30001	3.84459	3.42267	3.03669	2.68806	2.37851	2.10869	1.87805	1.68601	1.5307	1.40893	1.31651	1.24885	1.20132	1.16965	1.15002	1.13922	1.13459	1.13404	1.13594	1.13909	1.1426	1.14587	1.14852	1.15032	1.15118	1.15109	1.1501	1.1483	1.14581	1.14275
S59 Initial on-site capacity fraction""	0.38381
S59 Limitations relative to benefits	0.889677
S59 Target total capacity	16.6438
S59 On-site staff""	9.21	9.21042	8.93932	8.50286	8.09033	7.67924	7.26572	6.85268	6.44228	6.03593	5.63365	5.23677	4.84733	4.4675	4.09814	3.74029	3.39528	3.06453	2.74939	2.45449	2.18742	1.9535	1.75565	1.59364	1.46399	1.36193	1.28241	1.22059	1.17206	1.13319	1.10108	1.07356	1.04905	1.02645	1.00504	0.984407	0.96431	0.944664	0.925474	0.906792	0.888697	0.871269	0.854584	0.838705	0.823676	0.809527	0.796269	0.783899	0.772402
S60 Initial on-site capacity fraction""	0.797819
S60 Limitations relative to benefits	0.221411
S60 Target total capacity	22.2032
S60 On-site staff""	9.21	9.21042	9.09783	8.89171	8.70606	8.58079	8.49734	8.35092	8.10205	7.78441	7.423	7.02716	6.604	6.16356	5.71516	5.26521	4.81932	4.38251	3.95912	3.55416	3.17464	2.82402	2.50398	2.21503	1.95641	1.72687	1.52507	1.34945	1.19817	1.0691	0.95998	0.868265	0.791658	0.728075	0.675618	0.632576	0.597432	0.568863	0.545731	0.527066	0.512052	0.500011	0.490378	0.482689	0.476566	0.471698	0.467835	0.464775	0.462354
S61 Initial on-site capacity fraction""	0.742708
S61 Limitations relative to benefits	0.255669
S61 Target total capacity	36.0038
S61 On-site staff""	9.21	9.21042	9.31513	9.40694	9.56868	9.83321	10.1146	10.2563	10.2019	9.94958	9.54881	9.0442	8.47142	7.85574	7.21815	6.5756	5.94394	5.33947	4.77187	4.24656	3.76691	3.33396	2.94664	2.60361	2.30305	2.04252	1.81901	1.6291	1.46896	1.33474	1.22298	1.1305	1.05443	0.992171	0.941458	0.900321	0.867075	0.840297	0.818792	0.801568	0.787807	0.776838	0.76811	0.76118	0.755685	0.751336	0.747897	0.745182	0.74304
S62 Initial on-site capacity fraction""	0.249125
S62 Limitations relative to benefits	0.385123
S62 Target total capacity	49.094
S62 On-site staff""	9.21	9.21042	8.96582	8.5787	8.22964	7.87716	7.48487	7.04079	6.55208	6.03331	5.50099	4.97219	4.46373	3.98744	3.55117	3.15924	2.81303	2.51169	2.25278	2.03255	1.84669	1.69105	1.56168	1.45485	1.36716	1.29555	1.23734	1.19021	1.1522	1.12164	1.09714	1.07755	1.06192	1.04948	1.0396	1.03176	1.02555	1.02065	1.01677	1.01371	1.0113	1.0094	1.00791	1.00674	1.00581	1.00509	1.00452	1.00408	1.00373
S63 Initial on-site capacity fraction""	0.266727
S63 Limitations relative to benefits	0.135081
S63 Target total capacity	14.7102
S63 On-site staff""	9.21	9.21042	8.93932	8.50286	8.09149	7.67929	7.26172	6.8432	6.42802	6.01962	5.61962	5.22922	4.84965	4.48203	4.1273	3.78557	3.4567	3.14105	2.83921	2.55193	2.28125	2.0305	1.80103	1.59332	1.40712	1.24138	1.09508	0.967141	0.856358	0.761362	0.680658	0.61263	0.555612	0.508121	0.468808	0.43645	0.409957	0.388366	0.370844	0.356677	0.34526	0.336089	0.32874	0.322867	0.318183	0.314456	0.311495	0.309147	0.307288
S64 Initial on-site capacity fraction""	0.693012
S64 Limitations relative to benefits	0.841783
S64 Target total capacity	38.2252
S64 On-site staff""	9.21	9.21042	9.30911	9.39268	9.55187	9.8072	10.057	10.162	10.0745	9.79407	9.36325	8.8307	8.23119	7.59245	6.93672	6.28602	5.65849	5.06554	4.52234	4.05122	3.67224	3.39559	3.22249	3.14499	3.15013	3.22643	3.36628	3.56497	3.82039	4.13133	4.50548	4.94909	5.45737	6.01821	6.61819	7.2491	7.89636	8.54432	9.17895	9.78885	10.3654	10.9017	11.3893	11.822	12.1985	12.5204	12.7917	13.0171	13.2022
S65 Initial on-site capacity fraction""	0.62092
S65 Limitations relative to benefits	0.21088
S65 Target total capacity	15.464
S65 On-site staff""	9.21	9.21042	8.93932	8.50286	8.07199	7.66943	7.28676	6.90788	6.53349	6.16657	5.80674	5.44836	5.09061	4.73504	4.38407	4.04018	3.70445	3.3784	3.06363	2.76176	2.47481	2.20725	1.96107	1.73713	1.53551	1.35545	1.19593	1.05592	0.934237	0.829534	0.740299	0.664923	0.601607	0.548752	0.504906	0.468749	0.439093	0.414888	0.395217	0.379293	0.366447	0.356117	0.347832	0.341206	0.335918	0.331707	0.32836	0.325704	0.323601
S66 Initial on-site capacity fraction""	0.736714
S66 Limitations relative to benefits	0.766466
S66 Target total capacity	47.4466
S66 On-site staff""	9.21	9.21042	9.51288	9.87582	10.3314	10.9177	11.4943	11.8676	11.9674	11.7872	11.3672	10.7843	10.093	9.33575	8.54582	7.75561	6.98918	6.26203	5.58799	4.98637	4.48164	4.08955	3.81558	3.65588	3.6011	3.63691	3.74964	3.93035	4.17494	4.48178	4.8506	5.2819	5.79341	6.38725	7.05508	7.78089	8.55541	9.36591	10.194	11.0211	11.8306	12.6091	13.3444	14.0217	14.6308	15.1686	15.6359	16.0363	16.3753
S67 Initial on-site capacity fraction""	0.285594
S67 Limitations relative to benefits	0.673494
S67 Target total capacity	11.1943
S67 On-site staff""	9.21	9.21042	8.93932	8.50286	8.08421	7.67759	7.27646	6.88259	6.49666	6.12096	5.75524	5.39993	5.05577	4.72337	4.40239	4.0925	3.79361	3.50579	3.22917	2.96368	2.70874	2.46429	2.23057	2.00801	1.7972	1.60124	1.4214	1.25819	1.11152	0.980741	0.86502	0.763553	0.675456	0.599767	0.5354	0.481174	0.435757	0.397947	0.366648	0.340865	0.319705	0.302385	0.288229	0.276676	0.267268	0.259626	0.253436	0.248436	0.244409
S68 Initial on-site capacity fraction""	0.359284
S68 Limitations relative to benefits	0.995456
S68 Target total capacity	32.5592
S68 On-site staff""	9.21	9.21042	8.953	8.54831	8.18056	7.80731	7.39115	6.9295	6.43316	5.91772	5.39888	4.88994	4.40108	3.93953	3.51089	3.11866	2.76377	2.44637	2.1678	1.93605	1.75711	1.63034	1.54966	1.50596	1.48963	1.49213	1.50631	1.5267	1.54936	1.57159	1.59166	1.60848	1.62148	1.63048	1.63553	1.63686	1.63483	1.62983	1.6223	1.61265	1.6013	1.58864	1.575	1.5607	1.54601	1.53115	1.51632	1.50168	1.48735
S69 Initial on-site capacity fraction""	0.348139
S69 Limitations relative to benefits	0.465653
S69 Target total capacity	8.18167
S69 On-site staff""	9.21	9.21042	8.93932	8.50286	8.06678	7.64818	7.24557	6.85675	6.47854	6.11322	5.76219	5.42628	5.10586	4.80043	4.50939	4.23131	3.9638	3.70669	3.45981	3.22244	2.99401	2.77423	2.56297	2.3602	2.16576	1.97918	1.80036	1.62946	1.46676	1.31269	1.16949	1.0381	0.918877	0.811746	0.716225	0.631711	0.557613	0.493276	0.437958	0.390842	0.351066	0.317667	0.289796	0.266683	0.247628	0.232003	0.219252	0.208892	0.200506
S70 Initial on-site capacity fraction""	0.763274
S70 Limitations relative to benefits	0.354392
S70 Target total capacity	48.3126
S70 On-site staff""	9.21	9.21042	9.55913	9.98548	10.5072	11.1708	11.8354	12.287	12.4479	12.3049	11.9045	11.3273	10.6316	9.86153	9.05202	8.23237	7.4315	6.66782	5.95245	5.29268	4.69243	4.15196	3.67033	3.24586	2.8759	2.55693	2.2847	2.05448	1.86093	1.69927	1.56514	1.4545	1.36375	1.28968	1.22949	1.18077	1.14147	1.10987	1.08453	1.06427	1.0481	1.03523	1.02499	1.01688	1.01045	1.00536	1.00134	0.998174	0.995675
S71 Initial on-site capacity fraction""	0.487041
S71 Limitations relative to benefits	0.616733
S71 Target total capacity	29.7776
S71 On-site staff""	9.21	9.21042	9.02052	8.70841	8.43909	8.19271	7.92121	7.58799	7.18978	6.74051	6.25755	5.75513	5.2483	4.75173	4.27568	3.82703	3.41033	3.02871	2.68327	2.37373	2.09938	1.85897	1.6529	1.48269	1.34832	1.24762	1.17688	1.13158	1.10693	1.09831	1.10156	1.11312	1.13006	1.15009	1.17146	1.19286	1.21339	1.23243	1.24949	1.26433	1.27683	1.28701	1.29497	1.30088	1.30491	1.3073	1.30825	1.30799	1.3067
S72 Initial on-site capacity fraction""	0.643426
S72 Limitations relative to benefits	0.119817
S72 Target total capacity	21.2157
S72 On-site staff""	9.21	9.21042	9.00001	8.65977	8.35896	8.11375	7.88809	7.61176	7.28512	6.92685	6.54161	6.13575	5.71698	5.29281	4.86824	4.44834	4.03775	3.64052	3.26332	2.91147	2.58746	2.29267	2.0273	1.79029	1.58051	1.39666	1.23718	1.10023	0.983743	0.885462	0.803023	0.734312	0.677401	0.630538	0.592151	0.560858	0.535454	0.51491	0.498352	0.485046	0.474385	0.465862	0.459065	0.453656	0.449358	0.44595	0.443251	0.441116	0.439431
S73 Initial on-site capacity fraction""	0.401524
S73 Limitations relative to benefits	0.448226
S73 Target total capacity	24.2217
S73 On-site staff""	9.21	9.21042	8.93932	8.50286	8.08519	7.66372	7.22046	6.76537	6.30414	5.84049	5.37703	4.91728	4.46574	4.02875	3.61452	3.22779	2.87109	2.54605	2.25304	1.99108	1.75913	1.5559	1.3797	1.22851	1.10002	0.99165	0.900801	0.825137	0.762516	0.710988	0.668811	0.634449	0.60657	0.584037	0.565884	0.551304	0.539626	0.530295	0.522855	0.516936	0.512235	0.508508	0.505557	0.503224	0.501382	0.499929	0.498785	0.497883	0.497174
S74 Initial on-site capacity fraction""	0.498954
S74 Limitations relative to benefits	0.91929
S74 Target total capacity	43.6118
S74 On-site staff""	9.21	9.21042	9.19524	9.12267	9.10804	9.1284	9.07882	8.89233	8.56819	8.12644	7.599	7.01952	6.41746	5.81625	5.23322	4.68178	4.17062	3.70378	3.28843	2.94215	2.67816	2.50136	2.40445	2.37397	2.39473	2.45224	2.53496	2.63441	2.74441	2.86038	2.97821	3.0945	3.2065	3.31206	3.4096	3.49803	3.57672	3.6454	3.70409	3.75305	3.79271	3.82362	3.8464	3.86172	3.87025	3.87267	3.86965	3.86182	3.84977
S75 Initial on-site capacity fraction""	0.636144
S75 Limitations relative to benefits	0.803581
S75 Target total capacity	12.8599
S75 On-site staff""	9.21	9.21042	8.93932	8.50286	8.05984	7.63516	7.22739	6.8365	6.45798	6.09229	5.7394	5.39768	5.06256	4.7328	4.40868	4.09132	3.78204	3.48213	3.19185	2.91164	2.64223	2.3919	2.17136	1.98528	1.83403	1.71543	1.62699	1.56496	1.52504	1.50268	1.49358	1.49396	1.50057	1.51072	1.52227	1.53385	1.54442	1.55313	1.55939	1.56282	1.56322	1.56052	1.55478	1.54615	1.53501	1.5217	1.50651	1.48971	1.47154
[truncated: 72 more columns]

## Sheet: Reorganised
Run Number	Initial on-site capacity fraction	Rank (IOCF)	Limitations relative to benefits	Rank (LRTB)	Target total capacity	Rank (TTC)	System state	Correlation (IOCF)			Correlation (LRTB)	Correlation (TTC)	0	1	2	3	4	5	6	7	8	9	10	11	12	13	14	15	16	17	18	19	20	21	22	23	24	25	26	27	28	29	30	31	32	33	34	35	36
1	0.565318	40	0.752764	55	44.3294	66	0		Spearman Rank Correlation				9.21	9.21042	9.27468	9.31104	9.41223	9.56422	9.65171	9.58389	9.34838	8.96274	8.45796	7.87289	7.24412	6.60154	5.9677	5.35865	4.7864	4.25854	3.77823	3.3499	2.98609	2.69727	2.48731	2.35333	2.28754	2.27835	2.31225	2.37712	2.46337	2.56392	2.67377	2.78946	2.90828	3.02747	3.14459	3.25757	3.36473
2	0.870685	72	0.945449	71	37.8332	55	1	0.442197			0.457865	0.127088	9.21	9.21042	9.4644	9.76087	10.1079	10.5502	11.0433	11.3759	11.469	11.317	10.9788	10.5007	9.92481	9.28587	8.6086	7.91301	7.2153	6.54233	5.94229	5.45941	5.11854	4.93491	4.9048	5.01658	5.25773	5.63031	6.15044	6.83188	7.67989	8.71678	9.9097	11.1795	12.4257	13.5529	14.4947	15.2178	15.7188
3	0.329873	14	0.405092	26	42.9418	64	0			IOCF			9.21	9.21042	9.0124	8.68915	8.40798	8.13101	7.79302	7.37274	6.88399	6.35166	5.80047	5.25117	4.72017	4.21987	3.7574	3.33688	2.96033	2.62799	2.33852	2.08942	1.87737	1.69818	1.54784	1.42262	1.319	1.23377	1.16404	1.10727	1.06123	1.02405	0.994113	0.970084	0.950849	0.935488	0.923249	0.913516	0.905791
4	0.839559	69	0.420221	27	39.4013	58	0		T-statistic	4.21235			9.21	9.21042	9.46774	9.7688	10.1365	10.6178	11.1468	11.507	11.6133	11.4632	11.1177	10.6245	10.0298	9.37018	8.67164	7.95557	7.23905	6.53675	5.86662	5.23896	4.65932	4.13097	3.65473	3.22913	2.8525	2.52337	2.2405	2.00165	1.80341	1.64129	1.51029	1.40561	1.32279	1.25777	1.20743	1.16913	1.14059
5	0.750789	60	0.581475	41	7.32445	4	0		p value	7.1264e-05			9.21	9.21042	8.93932	8.50286	8.01761	7.53229	7.06293	6.61584	6.19499	5.80486	5.44943	5.1245	4.82014	4.53318	4.26179	4.00425	3.75929	3.52408	3.29747	3.07934	2.86914	2.66647	2.47116	2.28318	2.10258	1.92926	1.76284	1.6033	1.4508	1.30562	1.16827	1.04082	0.924139	0.818566	0.72402	0.639998	0.565881
6	0.278199	9	0.286887	16	19.123	24	0			LRTB			9.21	9.21042	8.93932	8.50286	8.08697	7.6554	7.2097	6.75769	6.30484	5.8557	5.41415	4.98313	4.56388	4.15801	3.76728	3.39339	3.03874	2.7086	2.40526	2.12973	1.88197	1.66092	1.46528	1.29375	1.14482	1.0168	0.90778	0.815759	0.738503	0.674049	0.620609	0.576562	0.54045	0.510987	0.487051	0.467681	0.45206
7	0.549023	38	0.320604	19	38.9579	57	0		T-statistic	4.40034			9.21	9.21042	9.1863	9.10147	9.0738	9.08821	9.05467	8.90011	8.61356	8.2095	7.71362	7.15761	6.57139	5.97947	5.40007	4.84608	4.32675	3.84823	3.41313	3.02229	2.67552	2.3716	2.10832	1.88272	1.69133	1.53002	1.39499	1.28271	1.18993	1.11372	1.05143	1.00075	0.959686	0.926537	0.899862	0.878459	0.861332
8	0.261902	7	0.200421	9	28.0006	39	0		p value	3.62252e-05			9.21	9.21042	8.93932	8.50286	8.08391	7.62576	7.13012	6.61208	6.08375	5.55549	5.03583	4.53365	4.05914	3.61787	3.21279	2.84536	2.51533	2.22142	1.96226	1.73609	1.54075	1.37373	1.23225	1.11316	1.01356	0.93079	0.862422	0.806267	0.760376	0.723042	0.69279	0.668366	0.648709	0.632936	0.620312	0.610233	0.602202
9	0.368756	19	0.877595	65	34.7236	50	0			TTC			9.21	9.21042	8.97964	8.61147	8.28255	7.95246	7.57338	7.13619	6.65186	6.13813	5.61327	5.09297	4.58948	4.1117	3.66669	3.25878	2.88926	2.55866	2.26657	2.01496	1.80948	1.65343	1.54594	1.48047	1.44871	1.44216	1.45286	1.47412	1.50083	1.52931	1.55704	1.58231	1.60406	1.62177	1.63526	1.64462	1.6501
10	0.896993	75	0.52201	36	31.7335	45	0		T-statistic	1.09472			9.21	9.21042	9.35664	9.50537	9.67595	9.90061	10.1657	10.3379	10.3382	10.1692	9.85577	9.43678	8.93962	8.38934	7.8072	7.20783	6.60391	6.00601	5.4227	4.86625	4.34536	3.86768	3.4405	3.06782	2.75001	2.48729	2.27761	2.11669	1.99866	1.91687	1.86461	1.83563	1.82437	1.82613	1.83698	1.85377	1.87398
11	0.731019	57	0.609791	43	13.6872	15	0		p value	0.27724			9.21	9.21042	8.93932	8.50286	8.05194	7.63352	7.25053	6.87182	6.50284	6.14382	5.7949	5.455	5.1196	4.78703	4.458	4.13419	3.81747	3.50918	3.21001	2.92099	2.64324	2.37791	2.12935	1.90244	1.70047	1.52553	1.3778	1.25586	1.15702	1.07806	1.0156	0.966367	0.927355	0.895944	0.869993	0.847867	0.828375
12	0.463767	29	0.984345	74	35.0276	51	0						9.21	9.21042	9.06246	8.80784	8.59963	8.40901	8.17205	7.85276	7.45386	6.98935	6.48017	5.94851	5.41381	4.89107	4.39121	3.92223	3.48964	3.09595	2.75022	2.46642	2.25386	2.11229	2.03331	2.00471	2.01372	2.04937	2.10282	2.16734	2.23793	2.31089	2.38329	2.45267	2.5172	2.57557	2.62691	2.67075	2.70695
13	0.420211	24	0.636448	45	33.6614	48	0						9.21	9.21042	9.01191	8.68798	8.40609	8.13032	7.80957	7.42382	6.97971	6.49153	5.97785	5.45684	4.9435	4.4492	3.98203	3.54827	3.1516	2.79295	2.47257	2.18986	1.94336	1.73086	1.55145	1.40555	1.29243	1.20994	1.15461	1.12223	1.10829	1.1085	1.11897	1.13638	1.15804	1.18168	1.20547	1.22805	1.24853
14	0.53792	37	0.428289	28	45.7023	68	0						9.21	9.21042	9.26322	9.28386	9.36835	9.49919	9.55736	9.45735	9.19265	8.78285	8.26228	7.66956	7.03984	6.40136	5.77538	5.1776	4.61915	4.10624	3.6417	3.22672	2.86093	2.5425	2.26852	2.03525	1.83816	1.67279	1.53498	1.42091	1.32704	1.2502	1.18762	1.13686	1.09583	1.0628	1.03627	1.01503	0.99806
15	0.21102	2	0.293496	17	42.191	62	0						9.21	9.21042	8.93932	8.50286	8.08391	7.62576	7.12437	6.59012	6.03705	5.48166	4.93945	4.42283	3.94173	3.50139	3.10476	2.75273	2.44452	2.17803	1.95018	1.75716	1.59475	1.45906	1.34647	1.25362	1.17749	1.11536	1.0649	1.02406	0.991139	0.964675	0.943463	0.926504	0.912977	0.902209	0.893655	0.88687	0.881497
16	0.497052	32	0.274047	15	14.3525	16	0						9.21	9.21042	8.93932	8.50286	8.08158	7.67592	7.27798	6.88666	6.50284	6.12809	5.75963	5.39595	5.03716	4.68425	4.33879	4.00244	3.67617	3.36044	3.05609	2.76413	2.48558	2.22284	1.97922	1.75607	1.55393	1.37261	1.21113	1.06852	0.943778	0.835728	0.743054	0.664308	0.597921	0.542271	0.495914	0.457536	0.425946
17	0.44964	27	0.160334	6	46.0627	69	0						9.21	9.21042	9.16999	9.06282	9.01138	8.9906	8.89245	8.65633	8.28587	7.80895	7.25991	6.67136	6.07073	5.47922	4.91366	4.38529	3.89992	3.461	3.06992	2.72627	2.42814	2.17249	1.95547	1.77248	1.61929	1.49196	1.38678	1.30042	1.22986	1.17249	1.12602	1.08853	1.05837	1.03418	1.01484	0.999395	0.9871
18	0.587462	42	0.57943	40	46.9491	70	0						9.21	9.21042	9.33536	9.45492	9.64459	9.89491	10.0765	10.083	9.89702	9.53623	9.03442	8.43514	7.77993	7.10312	6.43071	5.7813	5.16856	4.60147	4.08421	3.61859	3.20493	2.84207	2.53084	2.27477	2.07496	1.92861	1.83032	1.77304	1.7491	1.75101	1.77201	1.80635	1.84933	1.89731	1.94749	1.9976	2.04599
19	0.476161	30	0.560098	39	17.6806	22	0						9.21	9.21042	8.93932	8.50286	8.08789	7.67883	7.27217	6.86924	6.46966	6.07217	5.67587	5.28136	4.8909	4.5071	4.13134	3.76565	3.41216	3.07293	2.75172	2.45289	2.17836	1.92904	1.70491	1.50497	1.32811	1.17376	1.04168	0.931067	0.840438	0.767719	0.710362	0.665854	0.63183	0.606158	0.586986	0.572754	0.562187
20	0.317074	13	0.476974	32	24.0763	32	0						9.21	9.21042	8.93932	8.50286	8.08391	7.63906	7.17037	6.6893	6.20383	5.71927	5.23963	4.76933	4.31266	3.87528	3.4646	3.08442	2.7367	2.42217	2.14023	1.88962	1.669	1.47675	1.31093	1.16932	1.04948	0.948685	0.86444	0.794475	0.73672	0.689308	0.65058	0.619085	0.593575	0.572985	0.55642	0.54313	0.532496
21	0.785377	63	0.690142	50	37.0807	54	1						9.21	9.21042	9.37247	9.54291	9.78355	10.1375	10.5249	10.7577	10.7676	10.5561	10.1787	9.68023	9.10059	8.46932	7.80928	7.13905	6.47339	5.82945	5.22031	4.66074	4.16404	3.74628	3.41662	3.17633	3.02081	2.94199	2.93064	2.97791	3.07583	3.21841	3.40173	3.62248	3.87719	4.16361	4.48896	4.85129	5.24336
22	0.575309	41	0.975664	73	6.1781	2	0						9.21	9.21042	8.93932	8.50286	8.03262	7.56988	7.12572	6.70372	6.30609	5.93508	5.58751	5.25996	4.95118	4.65933	4.38319	4.12182	3.87446	3.63998	3.41746	3.20548	3.00202	2.80679	2.61955	2.43973	2.2672	2.10231	1.94549	1.80205	1.67536	1.56546	1.47058	1.38842	1.31659	1.2527	1.19469	1.14089	1.09009
23	0.618628	45	0.398383	25	12.4852	13	0						9.21	9.21042	8.93932	8.50286	8.06075	7.63687	7.2298	6.83949	6.4611	6.09543	5.74268	5.4014	5.0679	4.74053	4.41928	4.10502	3.7989	3.50204	3.215	2.93793	2.67133	2.41592	2.17247	1.94279	1.72982	1.53475	1.35805	1.19953	1.05836	0.933674	0.824582	0.73007	0.648987	0.580074	0.521969	0.473254	0.432665
24	0.653019	49	0.682211	49	22.4438	30	0						9.21	9.21042	9.02422	8.71717	8.45222	8.2459	8.05859	7.81414	7.50318	7.14885	6.75951	6.34399	5.91192	5.47185	5.03	4.59234	4.16417	3.75004	3.3584	2.99407	2.66269	2.3714	2.12601	1.92835	1.77715	1.66853	1.59701	1.55652	1.54109	1.54529	1.56447	1.59453	1.63176	1.67308	1.71599	1.75851	1.79911
25	0.563028	39	0.343876	21	7.5178	5	0						9.21	9.21042	8.93932	8.50286	8.04296	7.59553	7.16826	6.76247	6.37787	6.01249	5.66572	5.33624	5.02303	4.7254	4.44265	4.17365	3.91768	3.67152	3.43476	3.20725	2.98845	2.77781	2.57506	2.38008	2.19285	2.01332	1.841	1.67579	1.5178	1.3673	1.2246	1.09166	0.969485	0.858448	0.75854	0.669372	0.590386
26	0.852041	70	0.867932	64	9.27833	8	1						9.21	9.21042	8.93932	8.50286	8.00832	7.50624	7.01772	6.55194	6.11427	5.70979	5.34412	5.01514	4.7144	4.43144	4.1628	3.90433	3.65298	3.40801	3.16918	2.93686	2.71161	2.49405	2.28871	2.10947	1.96305	1.85128	1.77305	1.72592	1.70659	1.71127	1.73641	1.7786	1.83439	1.90125	1.97716	2.05936	2.14501
27	0.233227	4	0.907415	68	20.7749	27	0						9.21	9.21042	8.93932	8.50286	8.08391	7.64081	7.17593	6.6999	6.22206	5.74949	5.28633	4.83526	4.39873	3.97896	3.57794	3.19955	2.84862	2.52721	2.23613	1.97509	1.74268	1.53986	1.36726	1.22346	1.10579	1.01079	0.93465	0.873707	0.824666	0.784866	0.752201	0.725004	0.701993	0.682203	0.664919	0.649615	0.635907
28	0.406383	23	0.53361	37	6.36359	3	0						9.21	9.21042	8.93932	8.50286	8.04928	7.61162	7.19368	6.79466	6.41382	6.04867	5.70107	5.37091	5.0574	4.75991	4.47784	4.2106	3.95751	3.71745	3.48962	3.27206	3.06333	2.86313	2.67123	2.48687	2.30959	2.13914	1.9754	1.81832	1.66771	1.52321	1.38479	1.25255	1.12674	1.00786	0.897539	0.796428	0.704778
29	0.433953	26	0.781702	57	23.5244	31	0						9.21	9.21042	8.93932	8.50286	8.09574	7.69786	7.28423	6.85409	6.41359	5.9663	5.51636	5.0667	4.62178	4.1864	3.76829	3.37429	3.00822	2.6722	2.36733	2.09337	1.8531	1.65065	1.48813	1.36482	1.27758	1.22073	1.18775	1.17246	1.1696	1.17491	1.1851	1.19771	1.21095	1.2235	1.23449	1.24339	1.24993
30	0.455889	28	0.48799	33	30.254	43	0						9.21	9.21042	9.00342	8.66786	8.37361	8.09524	7.7865	7.41972	6.99645	6.52948	6.03447	5.52742	5.02388	4.53577	4.07152	3.6367	3.23552	2.87034	2.54126	2.24795	1.98949	1.76433	1.57032	1.40485	1.26494	1.14738	1.04926	0.967888	0.900819	0.846027	0.802111	0.767794	0.741768	0.722706	0.709312	0.700383	0.694844
31	0.200128	1	0.334638	20	33.0091	47	0						9.21	9.21042	8.93932	8.50286	8.08391	7.62576	7.11801	6.57137	6.00467	5.43528	4.8837	4.36303	3.88033	3.43965	3.04223	2.68719	2.37327	2.09865	1.86097	1.65734	1.48454	1.33896	1.21705	1.11563	1.03177	0.962822	0.906431	0.860519	0.823292	0.793217	0.769001	0.749559	0.733992	0.721557	0.711646	0.703763	0.697503
32	0.684531	52	0.702127	51	31.3345	44	0						9.21	9.21042	9.18776	9.10493	9.08352	9.14134	9.20748	9.16966	8.98855	8.67064	8.25474	7.77113	7.24379	6.69058	6.12666	5.56452	5.01821	4.49947	4.01506	3.57192	3.17932	2.84788	2.58358	2.38713	2.25453	2.17876	2.15156	2.16483	2.21056	2.28167	2.37246	2.47819	2.59476	2.71841	2.84574	2.97369	3.0995
33	0.222579	3	0.26466	14	28.9791	40	0						9.21	9.21042	8.93932	8.50286	8.08391	7.62576	7.12512	6.59572	6.05315	5.51067	4.97859	4.46828	3.98946	3.54703	3.14366	2.78009	2.45513	2.16735	1.91505	1.69613	1.50809	1.34811	1.21313	1.0999	1.00551	0.927325	0.862936	0.81019	0.767187	0.732275	0.70404	0.681281	0.662993	0.648338	0.636623	0.62728	0.619843
34	0.826357	68	0.375886	23	48.0773	72	0						9.21	9.21042	9.62782	10.1483	10.7606	11.5263	12.3317	12.9115	13.1651	13.0893	12.7404	12.1947	11.5145	10.7462	9.92596	9.08275	8.23912	7.42171	6.64746	5.92601	5.26341	4.66254	4.12286	3.6429	3.22057	2.85296	2.53634	2.26636	2.03818	1.84646	1.68641	1.55366	1.44422	1.35447	1.28124	1.22174	1.17359
35	0.600438	43	0.594258	42	24.9413	34	0						9.21	9.21042	9.03191	8.7354	8.48791	8.29198	8.10162	7.8502	7.52399	7.14504	6.7266	6.28152	5.82069	5.35268	4.88554	4.42633	3.98392	3.56653	3.17865	2.82275	2.50006	2.21036	1.95516	1.73748	1.55869	1.4178	1.3117	1.23596	1.1855	1.15523	1.14043	1.13697	1.14137	1.15081	1.16309	1.17653	1.18989
36	0.387787	21	0.193684	8	17.3537	21	0						9.21	9.21042	8.93932	8.50286	8.09115	7.67928	7.26295	6.84608	6.43133	6.01981	5.6117	5.20876	4.81335	4.42737	4.05185	3.6883	3.33835	3.00364	2.68748	2.39396	2.1248	1.88075	1.66167	1.46643	1.29392	1.14295	1.01213	0.899883	0.80448	0.724033	0.656583	0.600386	0.553855	0.515548	0.484178	0.458608	0.437854
37	0.665432	50	0.960768	72	36.7835	53	1						9.21	9.21042	9.26064	9.27774	9.36575	9.53886	9.70024	9.72826	9.58479	9.27187	8.8295	8.30032	7.71456	7.09713	6.46803	5.84997	5.2578	4.70506	4.21579	3.81691	3.52586	3.34673	3.27013	3.28336	3.373	3.53017	3.75154	4.0397	4.40359	4.85978	5.40788	6.03328	6.73069	7.47936	8.25328	9.02568	9.77078
38	0.874068	73	0.110875	1	33.9427	49	0						9.21	9.21042	9.38562	9.57407	9.80001	10.1031	10.4547	10.6721	10.6885	10.4966	10.1546	9.69905	9.16274	8.5739	7.95371	7.31852	6.68195	6.05507	5.44957	4.87777	4.34635	3.85886	3.41699	3.02031	2.6673	2.35627	2.08505	1.851	1.65102	1.48174	1.33933	1.22027	1.12138	1.03973	0.972691	0.917927	0.873388
39	0.511146	34	0.717057	52	40.3708	59	0						9.21	9.21042	9.16816	9.05846	9.00435	8.98176	8.89919	8.69549	8.36825	7.93412	7.42055	6.85814	6.27452	5.69166	5.12591	4.58926	4.09024	3.63342	3.22063	2.8525	2.53316	2.27006	2.06734	1.92433	1.83621	1.79552	1.79349	1.81998	1.8658	1.9235	1.98748	2.05367	2.11923	2.18224	2.24142	2.29594	2.34532
40	0.606751	44	0.652617	47	49.645	75	0						9.21	9.21042	9.39654	9.59998	9.87886	10.2282	10.5045	10.5858	10.45	10.114	9.61524	9.00161	8.31971	7.60835	6.89701	6.20691	5.55339	4.94682	4.39242	3.89237	3.45014	3.07377	2.77094	2.54403	2.38963	2.30001	2.2651	2.27417	2.31703	2.38478	2.47006	2.56614	2.66778	2.77116	2.8736	2.97317	3.06852
41	0.430679	25	0.824921	61	27.271	38	0						9.21	9.21042	8.95413	8.55099	8.18489	7.82998	7.45246	7.03483	6.58573	6.11739	5.63717	5.15321	4.67604	4.21636	3.7813	3.37531	3.00146	2.66149	2.35536	2.08383	1.85301	1.66743	1.52815	1.43269	1.37431	1.34511	1.33762	1.34535	1.36272	1.38539	1.41013	1.4347	1.45757	1.47776	1.49474	1.50823	1.51822
42	0.529654	36	0.237368	12	18.3368	23	0						9.21	9.21042	8.93932	8.50286	8.08612	7.69299	7.30253	6.913	6.52439	6.13468	5.74309	5.35017	4.95858	4.57131	4.19043	3.81854	3.4583	3.11219	2.78543	2.48197	2.20356	1.95102	1.72426	1.52215	1.3436	1.18742	1.05219	0.93625	0.837784	0.754785	0.685237	0.627329	0.579412	0.539988	0.50772	0.481432	0.460104
43	0.793854	64	0.898897	67	20.3193	26	1						9.21	9.21042	9.05971	8.80132	8.55721	8.36761	8.21991	8.02043	7.74003	7.4105	7.05068	6.66728	6.26379	5.8475	5.42577	5.00431	4.58739	4.17909	3.78685	3.43877	3.15466	2.94396	2.80889	2.74818	2.75632	2.82849	2.96661	3.17323	3.45049	3.79849	4.22574	4.7228	5.26194	5.80655	6.32758	6.80637	7.23216
44	0.357182	17	0.728778	53	15.8366	19	0						9.21	9.21042	8.93932	8.50286	8.09016	7.67922	7.26629	6.85405	6.44479	6.0403	5.64129	5.24883	4.86461	4.49042	4.12757	3.77639	3.43769	3.11254	2.80204	2.50805	2.23475	1.98389	1.75739	1.55712	1.38355	1.23608	1.11316	1.01249	0.931275	0.866426	0.814834	0.773692	0.740619	0.713688	0.69139	0.67257	0.656342
45	0.706424	55	0.813518	60	40.7409	60	1						9.21	9.21042	9.36424	9.52339	9.76315	10.1086	10.4471	10.6246	10.5874	10.3337	9.90529	9.35865	8.73391	8.06279	7.3705	6.68195	6.01683	5.38761	4.80874	4.30108	3.88602	3.57532	3.37144	3.26956	3.25673	3.31968	3.44894	3.6395	3.88834	4.19429	4.5563	4.98934	5.49419	6.06203	6.67767	7.33174	8.01254
46	0.523782	35	0.447848	29	29.4523	41	0						9.21	9.21042	9.04276	8.76114	8.52676	8.32547	8.10373	7.81483	7.44946	7.02184	6.553	6.05771	5.54957	5.04294	4.55157	4.08454	3.64755	3.24446	2.87749	2.54681	2.25186	1.99165	1.76464	1.56874	1.4014	1.25981	1.14069	1.04115	0.958506	0.890309	0.834346	0.78865	0.751505	0.721428	0.697161	0.677644	0.661991
47	0.332696	15	0.511021	35	11.6385	12	0						9.21	9.21042	8.93932	8.50286	8.08346	7.67726	7.27714	6.88435	6.4991	6.124	5.75886	5.40311	5.05756	4.72288	4.3987	4.08504	3.78213	3.49026	3.20974	2.94011	2.68118	2.43311	2.19632	1.97134	1.76031	1.56544	1.38758	1.22695	1.08324	0.95554	0.84304	0.744873	0.660053	0.587472	0.525932	0.474119	0.430751
48	0.297592	11	0.745086	54	45.1583	67	0						9.21	9.21042	8.99491	8.64767	8.341	8.03567	7.67582	7.2443	6.75104	6.21772	5.66802	5.12234	4.59779	4.10592	3.65355	3.24472	2.88106	2.56221	2.28628	2.05024	1.85014	1.68232	1.54729	1.44522	1.3746	1.33202	1.31195	1.30858	1.31666	1.33186	1.35084	1.3711	1.39086	1.40879	1.42406	1.43626	1.44527
49	0.695106	54	0.936511	70	25.4729	35	1						9.21	9.21042	9.09764	8.89127	8.73273	8.64489	8.57959	8.43607	8.18209	7.85112	7.46016	7.0252	6.56146	6.08135	5.59428	5.10866	4.63167	4.17207	3.75145	3.39269	3.11088	2.9146	2.80123	2.76371	2.7936	2.88319	3.02829	3.23079	3.50322	3.85073	4.26795	4.75549	5.29866	5.87326	6.45256	7.00961	7.5243
50	0.671205	51	0.79041	58	9.83966	9	0						9.21	9.21042	8.93932	8.50286	8.04229	7.59382	7.16539	6.75879	6.37385	6.00901	5.6618	5.33051	5.01392	4.71065	4.4173	4.13257	3.85645	3.5887	3.32943	3.07892	2.83752	2.60537	2.38218	2.17355	1.98835	1.83001	1.69839	1.59122	1.50518	1.43657	1.38165	1.33705	1.29989	1.26774	1.23869	1.21127	1.18463
51	0.885818	74	0.546304	38	19.693	25	0						9.21	9.21042	9.09134	8.87632	8.64812	8.44828	8.28354	8.11572	7.88386	7.58776	7.2597	6.90535	6.52775	6.13257	5.72597	5.31456	4.90383	4.49765	4.0998	3.71373	3.34243	2.99341	2.67428	2.38925	2.14065	1.93003	1.75669	1.618	1.5102	1.42886	1.36935	1.32721	1.29835	1.27916	1.26662	1.25825	1.2522
52	0.715702	56	0.144369	4	26.4633	36	0						9.21	9.21042	9.12734	8.96168	8.84533	8.80435	8.7896	8.68851	8.46426	8.14698	7.76045	7.32186	6.84871	6.35538	5.85247	5.34934	4.8539	4.3733	3.9181	3.4941	3.10421	2.75	2.43151	2.14748	1.8966	1.67728	1.48753	1.325	1.18711	1.07093	0.973658	0.892728	0.825813	0.7708	0.725804	0.68917	0.659466
53	0.813719	66	0.854133	63	10.9715	10	1						9.21	9.21042	8.93932	8.50286	8.02188	7.54335	7.08766	6.65208	6.24141	5.86337	5.51754	5.19197	4.88227	4.58452	4.29378	4.00938	3.7311	3.45953	3.19555	2.94007	2.69304	2.46289	2.26397	2.10322	1.98235	1.90014	1.85416	1.84182	1.85986	1.90508	1.97424	2.06372	2.16991	2.29032	2.42101	2.5576	2.69604
54	0.816581	67	0.646777	46	42.4707	63	1						9.21	9.21042	9.50629	9.86019	10.2942	10.8601	11.4668	11.8837	12.024	11.8861	11.5277	11.0071	10.3772	9.67693	8.93591	8.17788	7.42146	6.68746	5.9916	5.34715	4.76904	4.27086	3.86375	3.55142	3.33099	3.19463	3.13211	3.13315	3.18839	3.29004	3.43241	3.61159	3.82466	4.0684	4.33938	4.63367	4.95579
55	0.30869	12	0.315388	18	5.09201	1	0						9.21	9.21042	8.93932	8.50286	8.04603	7.60338	7.1814	6.77932	6.39711	6.03118	5.68265	5.35224	5.03995	4.74497	4.46617	4.2026	3.95344	3.71791	3.4953	3.28493	3.08585	2.8972	2.71818	2.54659	2.38213	2.22453	2.0734	1.92819	1.7886	1.65447	1.5257	1.40228	1.28388	1.17034	1.0617	0.958075	0.859691
56	0.242964	5	0.150444	5	8.86721	7	0						9.21	9.21042	8.93932	8.50286	8.07968	7.67179	7.27446	6.8843	6.50251	6.13269	5.77702	5.43643	5.11088	4.80016	4.50123	4.21387	3.93791	3.67304	3.41836	3.17335	2.93772	2.71137	2.49426	2.28602	2.08626	1.89495	1.71232	1.53871	1.37524	1.22388	1.08544	0.960166	0.847895	0.747985	0.659807	0.582709	0.515956
57	0.85617	71	0.180024	7	41.197	61	0						9.21	9.21042	9.52051	9.89392	10.3336	10.8879	11.492	11.9165	12.0692	11.9471	11.6094	11.1101	10.4994	9.81709	9.09141	8.34541	7.59749	6.86305	6.16137	5.50356	4.8956	4.34108	3.84104	3.39394	2.99809	2.65129	2.35067	2.09274	1.87356	1.68872	1.53379	1.40477	1.29799	1.21013	1.13822	1.07964	1.03211
58	0.776483	62	0.49909	34	27.019	37	0						9.21	9.21042	9.17645	9.07812	9.02253	9.04318	9.1031	9.07199	8.90063	8.61269	8.24632	7.81625	7.342	6.84068	6.3248	5.80454	5.28865	4.78434	4.30001	3.84459	3.42267	3.03669	2.68806	2.37851	2.10869	1.87805	1.68601	1.5307	1.40893	1.31651	1.24885	1.20132	1.16965	1.15002	1.13922	1.13459	1.13404
59	0.38381	20	0.889677	66	16.6438	20	0						9.21	9.21042	8.93932	8.50286	8.09033	7.67924	7.26572	6.85268	6.44228	6.03593	5.63365	5.23677	4.84733	4.4675	4.09814	3.74029	3.39528	3.06453	2.74939	2.45449	2.18742	1.9535	1.75565	1.59364	1.46399	1.36193	1.28241	1.22059	1.17206	1.13319	1.10108	1.07356	1.04905	1.02645	1.00504	0.984407	0.96431
60	0.797819	65	0.221411	11	22.2032	29	0						9.21	9.21042	9.09783	8.89171	8.70606	8.58079	8.49734	8.35092	8.10205	7.78441	7.423	7.02716	6.604	6.16356	5.71516	5.26521	4.81932	4.38251	3.95912	3.55416	3.17464	2.82402	2.50398	2.21503	1.95641	1.72687	1.52507	1.34945	1.19817	1.0691	0.95998	0.868265	0.791658	0.728075	0.675618	0.632576	0.597432
61	0.742708	59	0.255669	13	36.0038	52	0						9.21	9.21042	9.31513	9.40694	9.56868	9.83321	10.1146	10.2563	10.2019	9.94958	9.54881	9.0442	8.47142	7.85574	7.21815	6.5756	5.94394	5.33947	4.77187	4.24656	3.76691	3.33396	2.94664	2.60361	2.30305	2.04252	1.81901	1.6291	1.46896	1.33474	1.22298	1.1305	1.05443	0.992171	0.941458	0.900321	0.867075
62	0.249125	6	0.385123	24	49.094	74	0						9.21	9.21042	8.96582	8.5787	8.22964	7.87716	7.48487	7.04079	6.55208	6.03331	5.50099	4.97219	4.46373	3.98744	3.55117	3.15924	2.81303	2.51169	2.25278	2.03255	1.84669	1.69105	1.56168	1.45485	1.36716	1.29555	1.23734	1.19021	1.1522	1.12164	1.09714	1.07755	1.06192	1.04948	1.0396	1.03176	1.02555
63	0.266727	8	0.135081	3	14.7102	17	0						9.21	9.21042	8.93932	8.50286	8.09149	7.67929	7.26172	6.8432	6.42802	6.01962	5.61962	5.22922	4.84965	4.48203	4.1273	3.78557	3.4567	3.14105	2.83921	2.55193	2.28125	2.0305	1.80103	1.59332	1.40712	1.24138	1.09508	0.967141	0.856358	0.761362	0.680658	0.61263	0.555612	0.508121	0.468808	0.43645	0.409957
64	0.693012	53	0.841783	62	38.2252	56	1						9.21	9.21042	9.30911	9.39268	9.55187	9.8072	10.057	10.162	10.0745	9.79407	9.36325	8.8307	8.23119	7.59245	6.93672	6.28602	5.65849	5.06554	4.52234	4.05122	3.67224	3.39559	3.22249	3.14499	3.15013	3.22643	3.36628	3.56497	3.82039	4.13133	4.50548	4.94909	5.45737	6.01821	6.61819	7.2491	7.89636
65	0.62092	46	0.21088	10	15.464	18	0						9.21	9.21042	8.93932	8.50286	8.07199	7.66943	7.28676	6.90788	6.53349	6.16657	5.80674	5.44836	5.09061	4.73504	4.38407	4.04018	3.70445	3.3784	3.06363	2.76176	2.47481	2.20725	1.96107	1.73713	1.53551	1.35545	1.19593	1.05592	0.934237	0.829534	0.740299	0.664923	0.601607	0.548752	0.504906	0.468749	0.439093
66	0.736714	58	0.766466	56	47.4466	71	1						9.21	9.21042	9.51288	9.87582	10.3314	10.9177	11.4943	11.8676	11.9674	11.7872	11.3672	10.7843	10.093	9.33575	8.54582	7.75561	6.98918	6.26203	5.58799	4.98637	4.48164	4.08955	3.81558	3.65588	3.6011	3.63691	3.74964	3.93035	4.17494	4.48178	4.8506	5.2819	5.79341	6.38725	7.05508	7.78089	8.55541
67	0.285594	10	0.673494	48	11.1943	11	0						9.21	9.21042	8.93932	8.50286	8.08421	7.67759	7.27646	6.88259	6.49666	6.12096	5.75524	5.39993	5.05577	4.72337	4.40239	4.0925	3.79361	3.50579	3.22917	2.96368	2.70874	2.46429	2.23057	2.00801	1.7972	1.60124	1.4214	1.25819	1.11152	0.980741	0.86502	0.763553	0.675456	0.599767	0.5354	0.481174	0.435757
68	0.359284	18	0.995456	75	32.5592	46	0						9.21	9.21042	8.953	8.54831	8.18056	7.80731	7.39115	6.9295	6.43316	5.91772	5.39888	4.88994	4.40108	3.93953	3.51089	3.11866	2.76377	2.44637	2.1678	1.93605	1.75711	1.63034	1.54966	1.50596	1.48963	1.49213	1.50631	1.5267	1.54936	1.57159	1.59166	1.60848	1.62148	1.63048	1.63553	1.63686	1.63483
69	0.348139	16	0.465653	31	8.18167	6	0						9.21	9.21042	8.93932	8.50286	8.06678	7.64818	7.24557	6.85675	6.47854	6.11322	5.76219	5.42628	5.10586	4.80043	4.50939	4.23131	3.9638	3.70669	3.45981	3.22244	2.99401	2.77423	2.56297	2.3602	2.16576	1.97918	1.80036	1.62946	1.46676	1.31269	1.16949	1.0381	0.918877	0.811746	0.716225	0.631711	0.557613
70	0.763274	61	0.354392	22	48.3126	73	0						9.21	9.21042	9.55913	9.98548	10.5072	11.1708	11.8354	12.287	12.4479	12.3049	11.9045	11.3273	10.6316	9.86153	9.05202	8.23237	7.4315	6.66782	5.95245	5.29268	4.69243	4.15196	3.67033	3.24586	2.8759	2.55693	2.2847	2.05448	1.86093	1.69927	1.56514	1.4545	1.36375	1.28968	1.22949	1.18077	1.14147
71	0.487041	31	0.616733	44	29.7776	42	0						9.21	9.21042	9.02052	8.70841	8.43909	8.19271	7.92121	7.58799	7.18978	6.74051	6.25755	5.75513	5.2483	4.75173	4.27568	3.82703	3.41033	3.02871	2.68327	2.37373	2.09938	1.85897	1.6529	1.48269	1.34832	1.24762	1.17688	1.13158	1.10693	1.09831	1.10156	1.11312	1.13006	1.15009	1.17146	1.19286	1.21339
72	0.643426	48	0.119817	2	21.2157	28	0						9.21	9.21042	9.00001	8.65977	8.35896	8.11375	7.88809	7.61176	7.28512	6.92685	6.54161	6.13575	5.71698	5.29281	4.86824	4.44834	4.03775	3.64052	3.26332	2.91147	2.58746	2.29267	2.0273	1.79029	1.58051	1.39666	1.23718	1.10023	0.983743	0.885462	0.803023	0.734312	0.677401	0.630538	0.592151	0.560858	0.535454
73	0.401524	22	0.448226	30	24.2217	33	0						9.21	9.21042	8.93932	8.50286	8.08519	7.66372	7.22046	6.76537	6.30414	5.84049	5.37703	4.91728	4.46574	4.02875	3.61452	3.22779	2.87109	2.54605	2.25304	1.99108	1.75913	1.5559	1.3797	1.22851	1.10002	0.99165	0.900801	0.825137	0.762516	0.710988	0.668811	0.634449	0.60657	0.584037	0.565884	0.551304	0.539626
74	0.498954	33	0.91929	69	43.6118	65	0						9.21	9.21042	9.19524	9.12267	9.10804	9.1284	9.07882	8.89233	8.56819	8.12644	7.599	7.01952	6.41746	5.81625	5.23322	4.68178	4.17062	3.70378	3.28843	2.94215	2.67816	2.50136	2.40445	2.37397	2.39473	2.45224	2.53496	2.63441	2.74441	2.86038	2.97821	3.0945	3.2065	3.31206	3.4096	3.49803	3.57672
75	0.636144	47	0.803581	59	12.8599	14	0						9.21	9.21042	8.93932	8.50286	8.05984	7.63516	7.22739	6.8365	6.45798	6.09229	5.7394	5.39768	5.06256	4.7328	4.40868	4.09132	3.78204	3.48213	3.19185	2.91164	2.64223	2.3919	2.17136	1.98528	1.83403	1.71543	1.62699	1.56496	1.52504	1.50268	1.49358	1.49396	1.50057	1.51072	1.52227	1.53385	1.54442
[truncated: 84 more columns]

## Sheet: Recovered
Run Number	Initial on-site capacity fraction	Limitations relative to benefits	Target total capacity	System state	Correlation	0	1	2	3	4	5	6	7	8	9	10	11	12	13	14	15	16	17	18	19	20	21	22	23	24	25	26	27	28	29	30	31	32	33	34	35	36	37	38	39	40	41	42	43
2	0.870685	0.945449	37.8332	1		9.21	9.21042	9.4644	9.76087	10.1079	10.5502	11.0433	11.3759	11.469	11.317	10.9788	10.5007	9.92481	9.28587	8.6086	7.91301	7.2153	6.54233	5.94229	5.45941	5.11854	4.93491	4.9048	5.01658	5.25773	5.63031	6.15044	6.83188	7.67989	8.71678	9.9097	11.1795	12.4257	13.5529	14.4947	15.2178	15.7188	16.0163	16.1439	16.144	16.0618	15.9554	15.8762	15.8601
21	0.785377	0.690142	37.0807	1		9.21	9.21042	9.37247	9.54291	9.78355	10.1375	10.5249	10.7577	10.7676	10.5561	10.1787	9.68023	9.10059	8.46932	7.80928	7.13905	6.47339	5.82945	5.22031	4.66074	4.16404	3.74628	3.41662	3.17633	3.02081	2.94199	2.93064	2.97791	3.07583	3.21841	3.40173	3.62248	3.87719	4.16361	4.48896	4.85129	5.24336	5.65611	6.08066	6.50925	6.93694	7.36437	7.78862	8.2049
26	0.852041	0.867932	9.27833	1		9.21	9.21042	8.93932	8.50286	8.00832	7.50624	7.01772	6.55194	6.11427	5.70979	5.34412	5.01514	4.7144	4.43144	4.1628	3.90433	3.65298	3.40801	3.16918	2.93686	2.71161	2.49405	2.28871	2.10947	1.96305	1.85128	1.77305	1.72592	1.70659	1.71127	1.73641	1.7786	1.83439	1.90125	1.97716	2.05936	2.14501	2.23156	2.31689	2.39936	2.47767	2.55085	2.61821	2.67928
37	0.665432	0.960768	36.7835	1		9.21	9.21042	9.26064	9.27774	9.36575	9.53886	9.70024	9.72826	9.58479	9.27187	8.8295	8.30032	7.71456	7.09713	6.46803	5.84997	5.2578	4.70506	4.21579	3.81691	3.52586	3.34673	3.27013	3.28336	3.373	3.53017	3.75154	4.0397	4.40359	4.85978	5.40788	6.03328	6.73069	7.47936	8.25328	9.02568	9.77078	10.4635	11.0873	11.6346	12.1039	12.4979	12.822	13.0833
43	0.793854	0.898897	20.3193	1		9.21	9.21042	9.05971	8.80132	8.55721	8.36761	8.21991	8.02043	7.74003	7.4105	7.05068	6.66728	6.26379	5.8475	5.42577	5.00431	4.58739	4.17909	3.78685	3.43877	3.15466	2.94396	2.80889	2.74818	2.75632	2.82849	2.96661	3.17323	3.45049	3.79849	4.22574	4.7228	5.26194	5.80655	6.32758	6.80637	7.23216	7.59986	7.90824	8.15931	8.35762	8.50928	8.62101	8.69947
45	0.706424	0.813518	40.7409	1		9.21	9.21042	9.36424	9.52339	9.76315	10.1086	10.4471	10.6246	10.5874	10.3337	9.90529	9.35865	8.73391	8.06279	7.3705	6.68195	6.01683	5.38761	4.80874	4.30108	3.88602	3.57532	3.37144	3.26956	3.25673	3.31968	3.44894	3.6395	3.88834	4.19429	4.5563	4.98934	5.49419	6.06203	6.67767	7.33174	8.01254	8.70423	9.39107	10.0595	10.6988	11.3008	11.8576	12.3594
49	0.695106	0.936511	25.4729	1		9.21	9.21042	9.09764	8.89127	8.73273	8.64489	8.57959	8.43607	8.18209	7.85112	7.46016	7.0252	6.56146	6.08135	5.59428	5.10866	4.63167	4.17207	3.75145	3.39269	3.11088	2.9146	2.80123	2.76371	2.7936	2.88319	3.02829	3.23079	3.50322	3.85073	4.26795	4.75549	5.29866	5.87326	6.45256	7.00961	7.5243	7.98509	8.3868	8.72869	9.01301	9.24391	9.4266	9.56677
53	0.813719	0.854133	10.9715	1		9.21	9.21042	8.93932	8.50286	8.02188	7.54335	7.08766	6.65208	6.24141	5.86337	5.51754	5.19197	4.88227	4.58452	4.29378	4.00938	3.7311	3.45953	3.19555	2.94007	2.69304	2.46289	2.26397	2.10322	1.98235	1.90014	1.85416	1.84182	1.85986	1.90508	1.97424	2.06372	2.16991	2.29032	2.42101	2.5576	2.69604	2.83285	2.96524	3.091	3.20845	3.31596	3.41158	3.49444
54	0.816581	0.646777	42.4707	1		9.21	9.21042	9.50629	9.86019	10.2942	10.8601	11.4668	11.8837	12.024	11.8861	11.5277	11.0071	10.3772	9.67693	8.93591	8.17788	7.42146	6.68746	5.9916	5.34715	4.76904	4.27086	3.86375	3.55142	3.33099	3.19463	3.13211	3.13315	3.18839	3.29004	3.43241	3.61159	3.82466	4.0684	4.33938	4.63367	4.95579	5.30831	5.68729	6.08565	6.49576	6.91082	7.32525	7.73472
64	0.693012	0.841783	38.2252	1		9.21	9.21042	9.30911	9.39268	9.55187	9.8072	10.057	10.162	10.0745	9.79407	9.36325	8.8307	8.23119	7.59245	6.93672	6.28602	5.65849	5.06554	4.52234	4.05122	3.67224	3.39559	3.22249	3.14499	3.15013	3.22643	3.36628	3.56497	3.82039	4.13133	4.50548	4.94909	5.45737	6.01821	6.61819	7.2491	7.89636	8.54432	9.17895	9.78885	10.3654	10.9017	11.3893	11.822
66	0.736714	0.766466	47.4466	1		9.21	9.21042	9.51288	9.87582	10.3314	10.9177	11.4943	11.8676	11.9674	11.7872	11.3672	10.7843	10.093	9.33575	8.54582	7.75561	6.98918	6.26203	5.58799	4.98637	4.48164	4.08955	3.81558	3.65588	3.6011	3.63691	3.74964	3.93035	4.17494	4.48178	4.8506	5.2819	5.79341	6.38725	7.05508	7.78089	8.55541	9.36591	10.194	11.0211	11.8306	12.6091	13.3444	14.0217
															03:31:12
[truncated: 78 more columns]

## Sheet: Failed
Run Number	Initial on-site capacity fraction	Limitations relative to benefits	Target total capacity	System state	Correlation	0	1	2	3	4	5	6	7	8	9	10	11	12	13	14	15	16	17	18	19	20	21	22	23	24	25	26	27	28	29	30	31	32	33	34	35	36	37	38	39	40	41	42	43
1	0.565318	0.752764	44.3294	0		9.21	9.21042	9.27468	9.31104	9.41223	9.56422	9.65171	9.58389	9.34838	8.96274	8.45796	7.87289	7.24412	6.60154	5.9677	5.35865	4.7864	4.25854	3.77823	3.3499	2.98609	2.69727	2.48731	2.35333	2.28754	2.27835	2.31225	2.37712	2.46337	2.56392	2.67377	2.78946	2.90828	3.02747	3.14459	3.25757	3.36473	3.46483	3.55696	3.6406	3.71548	3.78161	3.83918	3.88855
3	0.329873	0.405092	42.9418	0		9.21	9.21042	9.0124	8.68915	8.40798	8.13101	7.79302	7.37274	6.88399	6.35166	5.80047	5.25117	4.72017	4.21987	3.7574	3.33688	2.96033	2.62799	2.33852	2.08942	1.87737	1.69818	1.54784	1.42262	1.319	1.23377	1.16404	1.10727	1.06123	1.02405	0.994113	0.970084	0.950849	0.935488	0.923249	0.913516	0.905791	0.899668	0.894823	0.890994	0.887972	0.88559	0.883713	0.882235
4	0.839559	0.420221	39.4013	0		9.21	9.21042	9.46774	9.7688	10.1365	10.6178	11.1468	11.507	11.6133	11.4632	11.1177	10.6245	10.0298	9.37018	8.67164	7.95557	7.23905	6.53675	5.86662	5.23896	4.65932	4.13097	3.65473	3.22913	2.8525	2.52337	2.2405	2.00165	1.80341	1.64129	1.51029	1.40561	1.32279	1.25777	1.20743	1.16913	1.14059	1.11983	1.10511	1.09501	1.08829	1.084	1.08136	1.07977
5	0.750789	0.581475	7.32445	0		9.21	9.21042	8.93932	8.50286	8.01761	7.53229	7.06293	6.61584	6.19499	5.80486	5.44943	5.1245	4.82014	4.53318	4.26179	4.00425	3.75929	3.52408	3.29747	3.07934	2.86914	2.66647	2.47116	2.28318	2.10258	1.92926	1.76284	1.6033	1.4508	1.30562	1.16827	1.04082	0.924139	0.818566	0.72402	0.639998	0.565881	0.501045	0.444821	0.396484	0.355268	0.320386	0.290994	0.266336
6	0.278199	0.286887	19.123	0		9.21	9.21042	8.93932	8.50286	8.08697	7.6554	7.2097	6.75769	6.30484	5.8557	5.41415	4.98313	4.56388	4.15801	3.76728	3.39339	3.03874	2.7086	2.40526	2.12973	1.88197	1.66092	1.46528	1.29375	1.14482	1.0168	0.90778	0.815759	0.738503	0.674049	0.620609	0.576562	0.54045	0.510987	0.487051	0.467681	0.45206	0.4395	0.42943	0.421378	0.414953	0.409837	0.405771	0.402545
7	0.549023	0.320604	38.9579	0		9.21	9.21042	9.1863	9.10147	9.0738	9.08821	9.05467	8.90011	8.61356	8.2095	7.71362	7.15761	6.57139	5.97947	5.40007	4.84608	4.32675	3.84823	3.41313	3.02229	2.67552	2.3716	2.10832	1.88272	1.69133	1.53002	1.39499	1.28271	1.18993	1.11372	1.05143	1.00075	0.959686	0.926537	0.899862	0.878459	0.861332	0.847659	0.836767	0.828107	0.821234	0.815788	0.811479	0.808075
8	0.261902	0.200421	28.0006	0		9.21	9.21042	8.93932	8.50286	8.08391	7.62576	7.13012	6.61208	6.08375	5.55549	5.03583	4.53365	4.05914	3.61787	3.21279	2.84536	2.51533	2.22142	1.96226	1.73609	1.54075	1.37373	1.23225	1.11316	1.01356	0.93079	0.862422	0.806267	0.760376	0.723042	0.69279	0.668366	0.648709	0.632936	0.620312	0.610233	0.602202	0.595816	0.590747	0.58673	0.583552	0.58104	0.579057	0.577493
9	0.368756	0.877595	34.7236	0		9.21	9.21042	8.97964	8.61147	8.28255	7.95246	7.57338	7.13619	6.65186	6.13813	5.61327	5.09297	4.58948	4.1117	3.66669	3.25878	2.88926	2.55866	2.26657	2.01496	1.80948	1.65343	1.54594	1.48047	1.44871	1.44216	1.45286	1.47412	1.50083	1.52931	1.55704	1.58231	1.60406	1.62177	1.63526	1.64462	1.6501	1.65204	1.65087	1.647	1.64087	1.63288	1.62341	1.6128
10	0.896993	0.52201	31.7335	0		9.21	9.21042	9.35664	9.50537	9.67595	9.90061	10.1657	10.3379	10.3382	10.1692	9.85577	9.43678	8.93962	8.38934	7.8072	7.20783	6.60391	6.00601	5.4227	4.86625	4.34536	3.86768	3.4405	3.06782	2.75001	2.48729	2.27761	2.11669	1.99866	1.91687	1.86461	1.83563	1.82437	1.82613	1.83698	1.85377	1.87398	1.89566	1.9173	1.93777	1.9563	1.97235	1.98563	1.99602
11	0.731019	0.609791	13.6872	0		9.21	9.21042	8.93932	8.50286	8.05194	7.63352	7.25053	6.87182	6.50284	6.14382	5.7949	5.455	5.1196	4.78703	4.458	4.13419	3.81747	3.50918	3.21001	2.92099	2.64324	2.37791	2.12935	1.90244	1.70047	1.52553	1.3778	1.25586	1.15702	1.07806	1.0156	0.966367	0.927355	0.895944	0.869993	0.847867	0.828375	0.810687	0.79425	0.778718	0.763886	0.749647	0.735956	0.722801
12	0.463767	0.984345	35.0276	0		9.21	9.21042	9.06246	8.80784	8.59963	8.40901	8.17205	7.85276	7.45386	6.98935	6.48017	5.94851	5.41381	4.89107	4.39121	3.92223	3.48964	3.09595	2.75022	2.46642	2.25386	2.11229	2.03331	2.00471	2.01372	2.04937	2.10282	2.16734	2.23793	2.31089	2.38329	2.45267	2.5172	2.57557	2.62691	2.67075	2.70695	2.73561	2.75703	2.77163	2.77996	2.78257	2.78007	2.77307
13	0.420211	0.636448	33.6614	0		9.21	9.21042	9.01191	8.68798	8.40609	8.13032	7.80957	7.42382	6.97971	6.49153	5.97785	5.45684	4.9435	4.4492	3.98203	3.54827	3.1516	2.79295	2.47257	2.18986	1.94336	1.73086	1.55145	1.40555	1.29243	1.20994	1.15461	1.12223	1.10829	1.1085	1.11897	1.13638	1.15804	1.18168	1.20547	1.22805	1.24853	1.26642	1.28149	1.29372	1.30321	1.31017	1.31483	1.31748
14	0.53792	0.428289	45.7023	0		9.21	9.21042	9.26322	9.28386	9.36835	9.49919	9.55736	9.45735	9.19265	8.78285	8.26228	7.66956	7.03984	6.40136	5.77538	5.1776	4.61915	4.10624	3.6417	3.22672	2.86093	2.5425	2.26852	2.03525	1.83816	1.67279	1.53498	1.42091	1.32704	1.2502	1.18762	1.13686	1.09583	1.0628	1.03627	1.01503	0.99806	0.984536	0.973779	0.965238	0.958468	0.95311	0.948874	0.945531
15	0.21102	0.293496	42.191	0		9.21	9.21042	8.93932	8.50286	8.08391	7.62576	7.12437	6.59012	6.03705	5.48166	4.93945	4.42283	3.94173	3.50139	3.10476	2.75273	2.44452	2.17803	1.95018	1.75716	1.59475	1.45906	1.34647	1.25362	1.17749	1.11536	1.0649	1.02406	0.991139	0.964675	0.943463	0.926504	0.912977	0.902209	0.893655	0.88687	0.881497	0.877248	0.873892	0.871245	0.869158	0.867516	0.866223	0.865207
16	0.497052	0.274047	14.3525	0		9.21	9.21042	8.93932	8.50286	8.08158	7.67592	7.27798	6.88666	6.50284	6.12809	5.75963	5.39595	5.03716	4.68425	4.33879	4.00244	3.67617	3.36044	3.05609	2.76413	2.48558	2.22284	1.97922	1.75607	1.55393	1.37261	1.21113	1.06852	0.943778	0.835728	0.743054	0.664308	0.597921	0.542271	0.495914	0.457536	0.425946	0.400079	0.378998	0.361888	0.348054	0.336906	0.327949	0.320773
17	0.44964	0.160334	46.0627	0		9.21	9.21042	9.16999	9.06282	9.01138	8.9906	8.89245	8.65633	8.28587	7.80895	7.25991	6.67136	6.07073	5.47922	4.91366	4.38529	3.89992	3.461	3.06992	2.72627	2.42814	2.17249	1.95547	1.77248	1.61929	1.49196	1.38678	1.30042	1.22986	1.17249	1.12602	1.08853	1.05837	1.03418	1.01484	0.999395	0.9871	0.977328	0.969575	0.963434	0.958576	0.954738	0.95171	0.949324
18	0.587462	0.57943	46.9491	0		9.21	9.21042	9.33536	9.45492	9.64459	9.89491	10.0765	10.083	9.89702	9.53623	9.03442	8.43514	7.77993	7.10312	6.43071	5.7813	5.16856	4.60147	4.08421	3.61859	3.20493	2.84207	2.53084	2.27477	2.07496	1.92861	1.83032	1.77304	1.7491	1.75101	1.77201	1.80635	1.84933	1.89731	1.94749	1.9976	2.04599	2.0915	2.13341	2.17127	2.2049	2.23428	2.2595	2.28074
19	0.476161	0.560098	17.6806	0		9.21	9.21042	8.93932	8.50286	8.08789	7.67883	7.27217	6.86924	6.46966	6.07217	5.67587	5.28136	4.8909	4.5071	4.13134	3.76565	3.41216	3.07293	2.75172	2.45289	2.17836	1.92904	1.70491	1.50497	1.32811	1.17376	1.04168	0.931067	0.840438	0.767719	0.710362	0.665854	0.63183	0.606158	0.586986	0.572754	0.562187	0.554273	0.548224	0.543446	0.539505	0.53609	0.53299	0.530068
20	0.317074	0.476974	24.0763	0		9.21	9.21042	8.93932	8.50286	8.08391	7.63906	7.17037	6.6893	6.20383	5.71927	5.23963	4.76933	4.31266	3.87528	3.4646	3.08442	2.7367	2.42217	2.14023	1.88962	1.669	1.47675	1.31093	1.16932	1.04948	0.948685	0.86444	0.794475	0.73672	0.689308	0.65058	0.619085	0.593575	0.572985	0.55642	0.54313	0.532496	0.524008	0.517246	0.511869	0.507603	0.504222	0.501547	0.499433
22	0.575309	0.975664	6.1781	0		9.21	9.21042	8.93932	8.50286	8.03262	7.56988	7.12572	6.70372	6.30609	5.93508	5.58751	5.25996	4.95118	4.65933	4.38319	4.12182	3.87446	3.63998	3.41746	3.20548	3.00202	2.80679	2.61955	2.43973	2.2672	2.10231	1.94549	1.80205	1.67536	1.56546	1.47058	1.38842	1.31659	1.2527	1.19469	1.14089	1.09009	1.04144	0.994364	0.948519	0.903712	0.859863	0.816942	0.774961
23	0.618628	0.398383	12.4852	0		9.21	9.21042	8.93932	8.50286	8.06075	7.63687	7.2298	6.83949	6.4611	6.09543	5.74268	5.4014	5.0679	4.74053	4.41928	4.10502	3.7989	3.50204	3.215	2.93793	2.67133	2.41592	2.17247	1.94279	1.72982	1.53475	1.35805	1.19953	1.05836	0.933674	0.824582	0.73007	0.648987	0.580074	0.521969	0.473254	0.432665	0.399057	0.371389	0.348729	0.330259	0.315267	0.303143	0.293373
24	0.653019	0.682211	22.4438	0		9.21	9.21042	9.02422	8.71717	8.45222	8.2459	8.05859	7.81414	7.50318	7.14885	6.75951	6.34399	5.91192	5.47185	5.03	4.59234	4.16417	3.75004	3.3584	2.99407	2.66269	2.3714	2.12601	1.92835	1.77715	1.66853	1.59701	1.55652	1.54109	1.54529	1.56447	1.59453	1.63176	1.67308	1.71599	1.75851	1.79911	1.83668	1.87047	1.90004	1.92516	1.94584	1.96219	1.97442
25	0.563028	0.343876	7.5178	0		9.21	9.21042	8.93932	8.50286	8.04296	7.59553	7.16826	6.76247	6.37787	6.01249	5.66572	5.33624	5.02303	4.7254	4.44265	4.17365	3.91768	3.67152	3.43476	3.20725	2.98845	2.77781	2.57506	2.38008	2.19285	2.01332	1.841	1.67579	1.5178	1.3673	1.2246	1.09166	0.969485	0.858448	0.75854	0.669372	0.590386	0.521044	0.460754	0.408847	0.36458	0.327165	0.295726	0.26947
27	0.233227	0.907415	20.7749	0		9.21	9.21042	8.93932	8.50286	8.08391	7.64081	7.17593	6.6999	6.22206	5.74949	5.28633	4.83526	4.39873	3.97896	3.57794	3.19955	2.84862	2.52721	2.23613	1.97509	1.74268	1.53986	1.36726	1.22346	1.10579	1.01079	0.93465	0.873707	0.824666	0.784866	0.752201	0.725004	0.701993	0.682203	0.664919	0.649615	0.635907	0.623511	0.612222	0.601884	0.59238	0.58362	0.575531	0.568054
28	0.406383	0.53361	6.36359	0		9.21	9.21042	8.93932	8.50286	8.04928	7.61162	7.19368	6.79466	6.41382	6.04867	5.70107	5.37091	5.0574	4.75991	4.47784	4.2106	3.95751	3.71745	3.48962	3.27206	3.06333	2.86313	2.67123	2.48687	2.30959	2.13914	1.9754	1.81832	1.66771	1.52321	1.38479	1.25255	1.12674	1.00786	0.897539	0.796428	0.704778	0.62251	0.549211	0.48442	0.427675	0.378458	0.336187	0.300221
29	0.433953	0.781702	23.5244	0		9.21	9.21042	8.93932	8.50286	8.09574	7.69786	7.28423	6.85409	6.41359	5.9663	5.51636	5.0667	4.62178	4.1864	3.76829	3.37429	3.00822	2.6722	2.36733	2.09337	1.8531	1.65065	1.48813	1.36482	1.27758	1.22073	1.18775	1.17246	1.1696	1.17491	1.1851	1.19771	1.21095	1.2235	1.23449	1.24339	1.24993	1.25405	1.25582	1.2554	1.25302	1.24894	1.24341	1.23671
30	0.455889	0.48799	30.254	0		9.21	9.21042	9.00342	8.66786	8.37361	8.09524	7.7865	7.41972	6.99645	6.52948	6.03447	5.52742	5.02388	4.53577	4.07152	3.6367	3.23552	2.87034	2.54126	2.24795	1.98949	1.76433	1.57032	1.40485	1.26494	1.14738	1.04926	0.967888	0.900819	0.846027	0.802111	0.767794	0.741768	0.722706	0.709312	0.700383	0.694844	0.691778	0.690424	0.690176	0.690566	0.691244	0.691964	0.692558
31	0.200128	0.334638	33.0091	0		9.21	9.21042	8.93932	8.50286	8.08391	7.62576	7.11801	6.57137	6.00467	5.43528	4.8837	4.36303	3.88033	3.43965	3.04223	2.68719	2.37327	2.09865	1.86097	1.65734	1.48454	1.33896	1.21705	1.11563	1.03177	0.962822	0.906431	0.860519	0.823292	0.793217	0.769001	0.749559	0.733992	0.721557	0.711646	0.703763	0.697503	0.692541	0.688613	0.685509	0.683058	0.681125	0.679602	0.678403
32	0.684531	0.702127	31.3345	0		9.21	9.21042	9.18776	9.10493	9.08352	9.14134	9.20748	9.16966	8.98855	8.67064	8.25474	7.77113	7.24379	6.69058	6.12666	5.56452	5.01821	4.49947	4.01506	3.57192	3.17932	2.84788	2.58358	2.38713	2.25453	2.17876	2.15156	2.16483	2.21056	2.28167	2.37246	2.47819	2.59476	2.71841	2.84574	2.97369	3.0995	3.22089	3.33614	3.44398	3.54364	3.63478	3.71879	3.79627
33	0.222579	0.26466	28.9791	0		9.21	9.21042	8.93932	8.50286	8.08391	7.62576	7.12512	6.59572	6.05315	5.51067	4.97859	4.46828	3.98946	3.54703	3.14366	2.78009	2.45513	2.16735	1.91505	1.69613	1.50809	1.34811	1.21313	1.0999	1.00551	0.927325	0.862936	0.81019	0.767187	0.732275	0.70404	0.681281	0.662993	0.648338	0.636623	0.62728	0.619843	0.613935	0.609249	0.605538	0.602604	0.600286	0.598458	0.597017
34	0.826357	0.375886	48.0773	0		9.21	9.21042	9.62782	10.1483	10.7606	11.5263	12.3317	12.9115	13.1651	13.0893	12.7404	12.1947	11.5145	10.7462	9.92596	9.08275	8.23912	7.42171	6.64746	5.92601	5.26341	4.66254	4.12286	3.6429	3.22057	2.85296	2.53634	2.26636	2.03818	1.84646	1.68641	1.55366	1.44422	1.35447	1.28124	1.22174	1.17359	1.13476	1.10354	1.07851	1.05849	1.04252	1.02981	1.0197
35	0.600438	0.594258	24.9413	0		9.21	9.21042	9.03191	8.7354	8.48791	8.29198	8.10162	7.8502	7.52399	7.14504	6.7266	6.28152	5.82069	5.35268	4.88554	4.42633	3.98392	3.56653	3.17865	2.82275	2.50006	2.21036	1.95516	1.73748	1.55869	1.4178	1.3117	1.23596	1.1855	1.15523	1.14043	1.13697	1.14137	1.15081	1.16309	1.17653	1.18989	1.20232	1.21323	1.2223	1.22937	1.23444	1.23759	1.23898
36	0.387787	0.193684	17.3537	0		9.21	9.21042	8.93932	8.50286	8.09115	7.67928	7.26295	6.84608	6.43133	6.01981	5.6117	5.20876	4.81335	4.42737	4.05185	3.6883	3.33835	3.00364	2.68748	2.39396	2.1248	1.88075	1.66167	1.46643	1.29392	1.14295	1.01213	0.899883	0.80448	0.724033	0.656583	0.600386	0.553855	0.515548	0.484178	0.458608	0.437854	0.421071	0.407546	0.396679	0.387972	0.381012	0.375462	0.371045
38	0.874068	0.110875	33.9427	0		9.21	9.21042	9.38562	9.57407	9.80001	10.1031	10.4547	10.6721	10.6885	10.4966	10.1546	9.69905	9.16274	8.5739	7.95371	7.31852	6.68195	6.05507	5.44957	4.87777	4.34635	3.85886	3.41699	3.02031	2.6673	2.35627	2.08505	1.851	1.65102	1.48174	1.33933	1.22027	1.12138	1.03973	0.972691	0.917927	0.873388	0.837309	0.808187	0.784756	0.765958	0.750915	0.738906	0.72934
39	0.511146	0.717057	40.3708	0		9.21	9.21042	9.16816	9.05846	9.00435	8.98176	8.89919	8.69549	8.36825	7.93412	7.42055	6.85814	6.27452	5.69166	5.12591	4.58926	4.09024	3.63342	3.22063	2.8525	2.53316	2.27006	2.06734	1.92433	1.83621	1.79552	1.79349	1.81998	1.8658	1.9235	1.98748	2.05367	2.11923	2.18224	2.24142	2.29594	2.34532	2.38932	2.42785	2.46099	2.4889	2.51183	2.53009	2.54402
40	0.606751	0.652617	49.645	0		9.21	9.21042	9.39654	9.59998	9.87886	10.2282	10.5045	10.5858	10.45	10.114	9.61524	9.00161	8.31971	7.60835	6.89701	6.20691	5.55339	4.94682	4.39242	3.89237	3.45014	3.07377	2.77094	2.54403	2.38963	2.30001	2.2651	2.27417	2.31703	2.38478	2.47006	2.56614	2.66778	2.77116	2.8736	2.97317	3.06852	3.15868	3.24297	3.32095	3.39235	3.45706	3.51504	3.56626
41	0.430679	0.824921	27.271	0		9.21	9.21042	8.95413	8.55099	8.18489	7.82998	7.45246	7.03483	6.58573	6.11739	5.63717	5.15321	4.67604	4.21636	3.7813	3.37531	3.00146	2.66149	2.35536	2.08383	1.85301	1.66743	1.52815	1.43269	1.37431	1.34511	1.33762	1.34535	1.36272	1.38539	1.41013	1.4347	1.45757	1.47776	1.49474	1.50823	1.51822	1.52482	1.52826	1.52883	1.52685	1.52268	1.51664	1.50906
42	0.529654	0.237368	18.3368	0		9.21	9.21042	8.93932	8.50286	8.08612	7.69299	7.30253	6.913	6.52439	6.13468	5.74309	5.35017	4.95858	4.57131	4.19043	3.81854	3.4583	3.11219	2.78543	2.48197	2.20356	1.95102	1.72426	1.52215	1.3436	1.18742	1.05219	0.93625	0.837784	0.754785	0.685237	0.627329	0.579412	0.539988	0.50772	0.481432	0.460104	0.442865	0.428978	0.417824	0.408889	0.401749	0.396057	0.391527
44	0.357182	0.728778	15.8366	0		9.21	9.21042	8.93932	8.50286	8.09016	7.67922	7.26629	6.85405	6.44479	6.0403	5.64129	5.24883	4.86461	4.49042	4.12757	3.77639	3.43769	3.11254	2.80204	2.50805	2.23475	1.98389	1.75739	1.55712	1.38355	1.23608	1.11316	1.01249	0.931275	0.866426	0.814834	0.773692	0.740619	0.713688	0.69139	0.67257	0.656342	0.642034	0.629179	0.617459	0.606663	0.596654	0.587345	0.578677
46	0.523782	0.447848	29.4523	0		9.21	9.21042	9.04276	8.76114	8.52676	8.32547	8.10373	7.81483	7.44946	7.02184	6.553	6.05771	5.54957	5.04294	4.55157	4.08454	3.64755	3.24446	2.87749	2.54681	2.25186	1.99165	1.76464	1.56874	1.4014	1.25981	1.14069	1.04115	0.958506	0.890309	0.834346	0.78865	0.751505	0.721428	0.697161	0.677644	0.661991	0.649519	0.639661	0.631927	0.625887	0.621168	0.617454	0.614484
47	0.332696	0.511021	11.6385	0		9.21	9.21042	8.93932	8.50286	8.08346	7.67726	7.27714	6.88435	6.4991	6.124	5.75886	5.40311	5.05756	4.72288	4.3987	4.08504	3.78213	3.49026	3.20974	2.94011	2.68118	2.43311	2.19632	1.97134	1.76031	1.56544	1.38758	1.22695	1.08324	0.95554	0.84304	0.744873	0.660053	0.587472	0.525932	0.474119	0.430751	0.39468	0.36486	0.340346	0.320296	0.303973	0.290737	0.280043
48	0.297592	0.745086	45.1583	0		9.21	9.21042	8.99491	8.64767	8.341	8.03567	7.67582	7.2443	6.75104	6.21772	5.66802	5.12234	4.59779	4.10592	3.65355	3.24472	2.88106	2.56221	2.28628	2.05024	1.85014	1.68232	1.54729	1.44522	1.3746	1.33202	1.31195	1.30858	1.31666	1.33186	1.35084	1.3711	1.39086	1.40879	1.42406	1.43626	1.44527	1.4512	1.45429	1.45485	1.45324	1.44982	1.44491	1.43884
50	0.671205	0.79041	9.83966	0		9.21	9.21042	8.93932	8.50286	8.04229	7.59382	7.16539	6.75879	6.37385	6.00901	5.6618	5.33051	5.01392	4.71065	4.4173	4.13257	3.85645	3.5887	3.32943	3.07892	2.83752	2.60537	2.38218	2.17355	1.98835	1.83001	1.69839	1.59122	1.50518	1.43657	1.38165	1.33705	1.29989	1.26774	1.23869	1.21127	1.18463	1.15828	1.1319	1.10532	1.07848	1.0514	1.02417	0.996898
51	0.885818	0.546304	19.693	0		9.21	9.21042	9.09134	8.87632	8.64812	8.44828	8.28354	8.11572	7.88386	7.58776	7.2597	6.90535	6.52775	6.13257	5.72597	5.31456	4.90383	4.49765	4.0998	3.71373	3.34243	2.99341	2.67428	2.38925	2.14065	1.93003	1.75669	1.618	1.5102	1.42886	1.36935	1.32721	1.29835	1.27916	1.26662	1.25825	1.2522	1.24709	1.24202	1.23639	1.22987	1.22232	1.21373	1.2042
52	0.715702	0.144369	26.4633	0		9.21	9.21042	9.12734	8.96168	8.84533	8.80435	8.7896	8.68851	8.46426	8.14698	7.76045	7.32186	6.84871	6.35538	5.85247	5.34934	4.8539	4.3733	3.9181	3.4941	3.10421	2.75	2.43151	2.14748	1.8966	1.67728	1.48753	1.325	1.18711	1.07093	0.973658	0.892728	0.825813	0.7708	0.725804	0.68917	0.659466	0.635468	0.616145	0.600632	0.588211	0.578289	0.57038	0.56409
55	0.30869	0.315388	5.09201	0		9.21	9.21042	8.93932	8.50286	8.04603	7.60338	7.1814	6.77932	6.39711	6.03118	5.68265	5.35224	5.03995	4.74497	4.46617	4.2026	3.95344	3.71791	3.4953	3.28493	3.08585	2.8972	2.71818	2.54659	2.38213	2.22453	2.0734	1.92819	1.7886	1.65447	1.5257	1.40228	1.28388	1.17034	1.0617	0.958075	0.859691	0.767489	0.682398	0.604779	0.534713	0.472045	0.416379	0.367359
56	0.242964	0.150444	8.86721	0		9.21	9.21042	8.93932	8.50286	8.07968	7.67179	7.27446	6.8843	6.50251	6.13269	5.77702	5.43643	5.11088	4.80016	4.50123	4.21387	3.93791	3.67304	3.41836	3.17335	2.93772	2.71137	2.49426	2.28602	2.08626	1.89495	1.71232	1.53871	1.37524	1.22388	1.08544	0.960166	0.847895	0.747985	0.659807	0.582709	0.515956	0.458723	0.410104	0.369125	0.334779	0.306174	0.282496	0.263008
57	0.85617	0.180024	41.197	0		9.21	9.21042	9.52051	9.89392	10.3336	10.8879	11.492	11.9165	12.0692	11.9471	11.6094	11.1101	10.4994	9.81709	9.09141	8.34541	7.59749	6.86305	6.16137	5.50356	4.8956	4.34108	3.84104	3.39394	2.99809	2.65129	2.35067	2.09274	1.87356	1.68872	1.53379	1.40477	1.29799	1.21013	1.13822	1.07964	1.03211	0.993694	0.962748	0.937893	0.917986	0.902079	0.889397	0.879307
58	0.776483	0.49909	27.019	0		9.21	9.21042	9.17645	9.07812	9.02253	9.04318	9.1031	9.07199	8.90063	8.61269	8.24632	7.81625	7.342	6.84068	6.3248	5.80454	5.28865	4.78434	4.30001	3.84459	3.42267	3.03669	2.68806	2.37851	2.10869	1.87805	1.68601	1.5307	1.40893	1.31651	1.24885	1.20132	1.16965	1.15002	1.13922	1.13459	1.13404	1.13594	1.13909	1.1426	1.14587	1.14852	1.15032	1.15118
59	0.38381	0.889677	16.6438	0		9.21	9.21042	8.93932	8.50286	8.09033	7.67924	7.26572	6.85268	6.44228	6.03593	5.63365	5.23677	4.84733	4.4675	4.09814	3.74029	3.39528	3.06453	2.74939	2.45449	2.18742	1.9535	1.75565	1.59364	1.46399	1.36193	1.28241	1.22059	1.17206	1.13319	1.10108	1.07356	1.04905	1.02645	1.00504	0.984407	0.96431	0.944664	0.925474	0.906792	0.888697	0.871269	0.854584	0.838705
60	0.797819	0.221411	22.2032	0		9.21	9.21042	9.09783	8.89171	8.70606	8.58079	8.49734	8.35092	8.10205	7.78441	7.423	7.02716	6.604	6.16356	5.71516	5.26521	4.81932	4.38251	3.95912	3.55416	3.17464	2.82402	2.50398	2.21503	1.95641	1.72687	1.52507	1.34945	1.19817	1.0691	0.95998	0.868265	0.791658	0.728075	0.675618	0.632576	0.597432	0.568863	0.545731	0.527066	0.512052	0.500011	0.490378	0.482689
61	0.742708	0.255669	36.0038	0		9.21	9.21042	9.31513	9.40694	9.56868	9.83321	10.1146	10.2563	10.2019	9.94958	9.54881	9.0442	8.47142	7.85574	7.21815	6.5756	5.94394	5.33947	4.77187	4.24656	3.76691	3.33396	2.94664	2.60361	2.30305	2.04252	1.81901	1.6291	1.46896	1.33474	1.22298	1.1305	1.05443	0.992171	0.941458	0.900321	0.867075	0.840297	0.818792	0.801568	0.787807	0.776838	0.76811	0.76118
62	0.249125	0.385123	49.094	0		9.21	9.21042	8.96582	8.5787	8.22964	7.87716	7.48487	7.04079	6.55208	6.03331	5.50099	4.97219	4.46373	3.98744	3.55117	3.15924	2.81303	2.51169	2.25278	2.03255	1.84669	1.69105	1.56168	1.45485	1.36716	1.29555	1.23734	1.19021	1.1522	1.12164	1.09714	1.07755	1.06192	1.04948	1.0396	1.03176	1.02555	1.02065	1.01677	1.01371	1.0113	1.0094	1.00791	1.00674
63	0.266727	0.135081	14.7102	0		9.21	9.21042	8.93932	8.50286	8.09149	7.67929	7.26172	6.8432	6.42802	6.01962	5.61962	5.22922	4.84965	4.48203	4.1273	3.78557	3.4567	3.14105	2.83921	2.55193	2.28125	2.0305	1.80103	1.59332	1.40712	1.24138	1.09508	0.967141	0.856358	0.761362	0.680658	0.61263	0.555612	0.508121	0.468808	0.43645	0.409957	0.388366	0.370844	0.356677	0.34526	0.336089	0.32874	0.322867
65	0.62092	0.21088	15.464	0		9.21	9.21042	8.93932	8.50286	8.07199	7.66943	7.28676	6.90788	6.53349	6.16657	5.80674	5.44836	5.09061	4.73504	4.38407	4.04018	3.70445	3.3784	3.06363	2.76176	2.47481	2.20725	1.96107	1.73713	1.53551	1.35545	1.19593	1.05592	0.934237	0.829534	0.740299	0.664923	0.601607	0.548752	0.504906	0.468749	0.439093	0.414888	0.395217	0.379293	0.366447	0.356117	0.347832	0.341206
67	0.285594	0.673494	11.1943	0		9.21	9.21042	8.93932	8.50286	8.08421	7.67759	7.27646	6.88259	6.49666	6.12096	5.75524	5.39993	5.05577	4.72337	4.40239	4.0925	3.79361	3.50579	3.22917	2.96368	2.70874	2.46429	2.23057	2.00801	1.7972	1.60124	1.4214	1.25819	1.11152	0.980741	0.86502	0.763553	0.675456	0.599767	0.5354	0.481174	0.435757	0.397947	0.366648	0.340865	0.319705	0.302385	0.288229	0.276676
68	0.359284	0.995456	32.5592	0		9.21	9.21042	8.953	8.54831	8.18056	7.80731	7.39115	6.9295	6.43316	5.91772	5.39888	4.88994	4.40108	3.93953	3.51089	3.11866	2.76377	2.44637	2.1678	1.93605	1.75711	1.63034	1.54966	1.50596	1.48963	1.49213	1.50631	1.5267	1.54936	1.57159	1.59166	1.60848	1.62148	1.63048	1.63553	1.63686	1.63483	1.62983	1.6223	1.61265	1.6013	1.58864	1.575	1.5607
69	0.348139	0.465653	8.18167	0		9.21	9.21042	8.93932	8.50286	8.06678	7.64818	7.24557	6.85675	6.47854	6.11322	5.76219	5.42628	5.10586	4.80043	4.50939	4.23131	3.9638	3.70669	3.45981	3.22244	2.99401	2.77423	2.56297	2.3602	2.16576	1.97918	1.80036	1.62946	1.46676	1.31269	1.16949	1.0381	0.918877	0.811746	0.716225	0.631711	0.557613	0.493276	0.437958	0.390842	0.351066	0.317667	0.289796	0.266683
70	0.763274	0.354392	48.3126	0		9.21	9.21042	9.55913	9.98548	10.5072	11.1708	11.8354	12.287	12.4479	12.3049	11.9045	11.3273	10.6316	9.86153	9.05202	8.23237	7.4315	6.66782	5.95245	5.29268	4.69243	4.15196	3.67033	3.24586	2.8759	2.55693	2.2847	2.05448	1.86093	1.69927	1.56514	1.4545	1.36375	1.28968	1.22949	1.18077	1.14147	1.10987	1.08453	1.06427	1.0481	1.03523	1.02499	1.01688
71	0.487041	0.616733	29.7776	0		9.21	9.21042	9.02052	8.70841	8.43909	8.19271	7.92121	7.58799	7.18978	6.74051	6.25755	5.75513	5.2483	4.75173	4.27568	3.82703	3.41033	3.02871	2.68327	2.37373	2.09938	1.85897	1.6529	1.48269	1.34832	1.24762	1.17688	1.13158	1.10693	1.09831	1.10156	1.11312	1.13006	1.15009	1.17146	1.19286	1.21339	1.23243	1.24949	1.26433	1.27683	1.28701	1.29497	1.30088
72	0.643426	0.119817	21.2157	0		9.21	9.21042	9.00001	8.65977	8.35896	8.11375	7.88809	7.61176	7.28512	6.92685	6.54161	6.13575	5.71698	5.29281	4.86824	4.44834	4.03775	3.64052	3.26332	2.91147	2.58746	2.29267	2.0273	1.79029	1.58051	1.39666	1.23718	1.10023	0.983743	0.885462	0.803023	0.734312	0.677401	0.630538	0.592151	0.560858	0.535454	0.51491	0.498352	0.485046	0.474385	0.465862	0.459065	0.453656
73	0.401524	0.448226	24.2217	0		9.21	9.21042	8.93932	8.50286	8.08519	7.66372	7.22046	6.76537	6.30414	5.84049	5.37703	4.91728	4.46574	4.02875	3.61452	3.22779	2.87109	2.54605	2.25304	1.99108	1.75913	1.5559	1.3797	1.22851	1.10002	0.99165	0.900801	0.825137	0.762516	0.710988	0.668811	0.634449	0.60657	0.584037	0.565884	0.551304	0.539626	0.530295	0.522855	0.516936	0.512235	0.508508	0.505557	0.503224
74	0.498954	0.91929	43.6118	0		9.21	9.21042	9.19524	9.12267	9.10804	9.1284	9.07882	8.89233	8.56819	8.12644	7.599	7.01952	6.41746	5.81625	5.23322	4.68178	4.17062	3.70378	3.28843	2.94215	2.67816	2.50136	2.40445	2.37397	2.39473	2.45224	2.53496	2.63441	2.74441	2.86038	2.97821	3.0945	3.2065	3.31206	3.4096	3.49803	3.57672	3.6454	3.70409	3.75305	3.79271	3.82362	3.8464	3.86172
75	0.636144	0.803581	12.8599	0		9.21	9.21042	8.93932	8.50286	8.05984	7.63516	7.22739	6.8365	6.45798	6.09229	5.7394	5.39768	5.06256	4.7328	4.40868	4.09132	3.78204	3.48213	3.19185	2.91164	2.64223	2.3919	2.17136	1.98528	1.83403	1.71543	1.62699	1.56496	1.52504	1.50268	1.49358	1.49396	1.50057	1.51072	1.52227	1.53385	1.54442	1.55313	1.55939	1.56282	1.56322	1.56052	1.55478	1.54615
[truncated: 78 more columns]
